# Supplementary material for: Global Analysis of Polyfluorene via AB-Type Suzuki–Miyaura Polymerization: Empirical and Mechanistic Rationalization of Structural and Reaction Parameters on Molar Mass, Dispersity, and Yield
Source: ACS Polym Au. 2025 Dec 22;6(1):6–32. doi: 10.1021/acspolymersau.5c00121 (PMC12903433; doi:10.1021/acspolymersau.5c00121)
Supplement: Supplementary file 1 [file lg5c00121_si_001.zip]

Archive with 113 entries (113 files):
- 02_series_Initiating Catalyst Species.xlsx
- 02_series_Initiating Catalyst Species_conditions.xlsx
- 03_categorization_Initiating Aryl Employed.png
- 03_categorization_Initiating Aryl Employed.xlsx
- 03_series_Initiating Aryl Employed.png
- 03_series_Initiating Aryl Employed.xlsx
- 03_series_Initiating Aryl Employed_conditions.xlsx
- 04_categorization_Inititating Halide Employed.png
- 04_categorization_Inititating Halide Employed.xlsx
- 04_series_Initiating Halide Employed.png
- 04_series_Initiating Halide Employed.xlsx
- 04_series_Initiating Halide Employed_conditions.xlsx
- 05_categorization_Initiating Ar-X'  Per Metal.png
- 05_categorization_Initiating Ar-X'  Per Metal.xlsx
- 05_series_Initiating Ar-X' Per Metal.png
- 05_series_Initiating Ar-X' Per Metal.xlsx
- 05_series_Initiating Ar-X' Per Metal_conditions.xlsx
- 06_categorization_Monomer Halide.png
- 06_categorization_Monomer Halide.xlsx
- 06_series_Monomer Halide.png
- 06_series_Monomer Halide.xlsx
- 06_series_Monomer Halide_conditions.xlsx
- 07_categorization_Monomer Boronic Acid Derivative.png
- 07_categorization_Monomer Boronic Acid Derivative.xlsx
- 07_series_Monomer Boronic Acid Derivative.png
- 07_series_Monomer Boronic Acid Derivative.xlsx
- 07_series_Monomer Boronic Acid Derivative_conditions.xlsx
- 08_categorization_Monomer Side Chain Group.png
- 08_categorization_Monomer Side Chain Group.xlsx
- 08_series_Monomer Side Chain Group.png
- 08_series_Monomer Side Chain Group.xlsx
- 08_series_Monomer Side Chain Group_conditions.xlsx
- 09_categorization_Catalyst Ligand Employed.png
- 09_categorization_Catalyst Ligand Employed.xlsx
- 10_categorization_Catalyst Added Ligand.png
- 10_categorization_Catalyst Added Ligand.xlsx
- 10_series_Catalyst Added Ligand.png
- 10_series_Catalyst Added Ligand.xlsx
- 10_series_Catalyst Added Ligand_conditions.xlsx
- 11_categorization_Catalyst Ligand-to-Metal Ratio.png
- 11_categorization_Catalyst Ligand-to-Metal Ratio.xlsx
- 11_series_Catalyst Ligand-to-Metal Ratio.png
- 11_series_Catalyst Ligand-to-Metal Ratio.xlsx
- 11_series_Catalyst Ligand-to-Metal Ratio_conditions.xlsx
- 12_categorization_Reaction Time.png
- 12_categorization_Reaction Time.xlsx
- 12_series_Reaction Time [h].png
- 12_series_Reaction Time [h].xlsx
- 12_series_Reaction Time [h]_conditions.xlsx
- 13_categorization_Reaction Time.png
- 13_categorization_Reaction Time.xlsx
- 13_series_Reaction Time [h].png
- 13_series_Reaction Time [h].xlsx
- 13_series_Reaction Time [h]_conditions.xlsx
- 14_categorization_Temperature.png
- 14_categorization_Temperature.xlsx
- 14_series_Temperature [°C].png
- 14_series_Temperature [°C].xlsx
- 14_series_Temperature [°C]_conditions.xlsx
- 15_categorization_Base.png
- 15_categorization_Base.xlsx
- 15_series_Base.png
- 15_series_Base.xlsx
- 15_series_Base_conditions.xlsx
- 16_categorization_Base Equivalents Per Monomer.png
- 16_categorization_Base Equivalents Per Monomer.xlsx
- 16_series_Base Equivalents Per Monomer.png
- 16_series_Base Equivalents Per Monomer.xlsx
- 16_series_Base Equivalents Per Monomer_conditions.xlsx
- 17_categorization_Water Equivalents Per Monomer.png
- 17_categorization_Water Equivalents Per Monomer.xlsx
- 17_series_Water Equivalents Per Monomer.png
- 17_series_Water Equivalents Per Monomer.xlsx
- 17_series_Water Equivalents Per Monomer_conditions.xlsx
- 18_categorization_Solvents.png
- 18_categorization_Solvents.xlsx
- 19_categorization_Concentration Monomer In Organic Solvent.png
- 19_categorization_Concentration Monomer In Organic Solvent.xlsx
- 19_series_Concentration Monomer In Organic Solvent [mmol L^{-1}].png
- 19_series_Concentration Monomer In Organic Solvent [mmol L^{-1}].xlsx
- 19_series_Concentration Monomer In Organic Solvent [mmol L^{-1}]_conditions.xlsx
- 20_categorization_Capping Agent.png
- 20_categorization_Capping Agent.xlsx
- 20_series_Capping Agent.png
- 20_series_Capping Agent.xlsx
- 20_series_Capping Agent_conditions.xlsx
- 21_categorization_Is Capping Step.png
- 21_categorization_Is Capping Step.xlsx
- 21_series_Monomer-to-Catalyst Ratio.png
- 21_series_Monomer-to-Catalyst Ratio.xlsx
- 21_series_Monomer-to-Catalyst Ratio_conditions.xlsx
- 22_categorization_Reference.png
- 22_categorization_Reference.xlsx
- 22_series_Monomer-to-Catalyst Ratio.png
- 22_series_Monomer-to-Catalyst Ratio.xlsx
- 22_series_Monomer-to-Catalyst Ratio_conditions.xlsx
- 23_categorization_Corresponding Author.png
- 23_categorization_Corresponding Author.xlsx
- 24_categorization_Year.png
- 24_categorization_Year.xlsx
- 25_categorization_Monomer-to-Catalyst Ratio.png
- 25_categorization_Monomer-to-Catalyst Ratio.xlsx
- 26_categorization_Isolated Yield.png
- 26_categorization_Isolated Yield.xlsx
- 01_categorization_Pre-catalyst Metal Source.png
- 01_categorization_Pre-catalyst Metal Source.xlsx
- 01_series_Pre-catalyst Metal Source.png
- 01_series_Pre-catalyst Metal Source.xlsx
- 01_series_Pre-catalyst Metal Source_conditions.xlsx
- 02_categorization_Initiating Catalyst Species.png
- 02_categorization_Initiating Catalyst Species.xlsx
- 02_series_Initiating Catalyst Species.png
- 250901_Dataset_Pub.xlsx
