# Supplementary material for: Global Analysis of Polyfluorene via AB-Type Suzuki–Miyaura Polymerization: Empirical and Mechanistic Rationalization of Structural and Reaction Parameters on Molar Mass, Dispersity, and Yield
Source: ACS Polym Au. 2025 Dec 22;6(1):6–32. doi: 10.1021/acspolymersau.5c00121 (PMC12903433; doi:10.1021/acspolymersau.5c00121)
Supplement: Supplementary file 1 [file lg5c00121_si_001.zip › 03_categorization_Initiating Aryl Employed.xlsx]

## Sheet: Sheet1
xbin_from	xbin_center	xbin_to	I	II	III	IV	not assigned
	2-CH3-Ph		1	17	41	4	2
	Ph		3	0	35	2	2
	none		3	0	21	10	1
	4-Br-Ph		19	0	7	2	0
	4-CH3-Ph		9	2	12	0	2
	4-COOEt-Ph		10	0	8	1	0
	2-(NHAc)-Ph		9	3	4	0	0
	4-Ph(CO)-Ph		4	0	7	1	0
