# Supplementary material for: Global Analysis of Polyfluorene via AB-Type Suzuki–Miyaura Polymerization: Empirical and Mechanistic Rationalization of Structural and Reaction Parameters on Molar Mass, Dispersity, and Yield
Source: ACS Polym Au. 2025 Dec 22;6(1):6–32. doi: 10.1021/acspolymersau.5c00121 (PMC12903433; doi:10.1021/acspolymersau.5c00121)
Supplement: Supplementary file 1 [file lg5c00121_si_001.zip › 03_series_Initiating Aryl Employed.xlsx]

## Sheet: Sheet1
legend_label	legend_reference	line_index	x_value	x_label	Mn_observed	Dispersity	Isolated_Yield	datapoints_number_min	datapoints_number_max	datapoints_different_values
A	Kobayashi et al 2020	108	4-((CO)CH3)-Ph	12	5300	1.36	83	5	100	TRUE
A	Kobayashi et al 2020	109	4-CCTMS-Ph	17	6000	1.35	83	5	100	TRUE
A	Kobayashi et al 2020	110	4-CH3-Ph	24	4800	1.35	87	5	100	TRUE
A	Kobayashi et al 2020	111	4-OH-Ph	33	5100	1.27	86	5	100	TRUE
A	Kobayashi et al 2020	112	4-COOEt-Ph	26	5200	1.23	82	5	100	TRUE
A	Kobayashi et al 2020	113	4-NH2-Ph	30	5000	1.19	73	5	100	TRUE
B	Zhang et al 2016 (ACS Macro Lett)	358	4-NO2-Ph	31	6600	1.19	77	5	100	TRUE
B	Zhang et al 2016 (ACS Macro Lett)	362	4-((CH3)2-N)-Ph	11	7500	1.17	70	5	100	TRUE
B	Zhang et al 2016 (ACS Macro Lett)	371	2,4-(CH3)2-Ph	1	9100	1.15	73	5	100	TRUE
B	Zhang et al 2016 (ACS Macro Lett)	372	4-CH2CN-Ph	19	7100	1.15	83	5	100	TRUE
B	Zhang et al 2016 (ACS Macro Lett)	373	4-Ph(CO)-Ph	35	8900	1.15	83	5	100	TRUE
B	Zhang et al 2016 (ACS Macro Lett)	374	2-CH3-Ph	4	7800	1.14	80	5	100	TRUE
B	Zhang et al 2016 (ACS Macro Lett)	375	3-CH3-Ph	10	8500	1.14	80	5	100	TRUE
B	Zhang et al 2016 (ACS Macro Lett)	376	4-CH3-Ph	24	7800	1.14	80	5	100	TRUE
B	Zhang et al 2016 (ACS Macro Lett)	378	Ph	36	9000	1.14	87	5	100	TRUE
B	Zhang et al 2016 (ACS Macro Lett)	380	4-CF3-Ph	18	7300	1.13	80	5	100	TRUE
B	Zhang et al 2016 (ACS Macro Lett)	381	4-Cl-Ph	27	7300	1.13	80	5	100	TRUE
B	Zhang et al 2016 (ACS Macro Lett)	382	4-CN-Ph	25	6800	1.13	77	5	100	TRUE
B	Zhang et al 2016 (ACS Macro Lett)	385	4-F-Ph	28	6200	1.13	75	5	100	TRUE
B	Zhang et al 2016 (ACS Macro Lett)	386	4-OCH3-Ph	32	8800	1.13	83	5	100	TRUE
B	Zhang et al 2016 (ACS Macro Lett)	387	4-OTs-Ph	34	9000	1.13	87	5	100	TRUE
B	Zhang et al 2016 (ACS Macro Lett)	389	4-CH2COOEt-Ph	20	9300	1.12	80	5	100	TRUE
B	Zhang et al 2016 (ACS Macro Lett)	390	4-COOEt-Ph	26	8000	1.12	83	5	100	TRUE
C	Zhang et al 2012	225	Ph	36	25900	1.42	87	5	100	TRUE
C	Zhang et al 2012	226	4-OCH3-Ph	32	9500	1.35	60	5	100	TRUE
C	Zhang et al 2012	228	4-COOEt-Ph	26	7800	1.26	80	5	100	TRUE
C	Zhang et al 2012	229	4-Cl-Ph	27	9100	1.25	80	5	100	TRUE
C	Zhang et al 2012	230	4-I-Ph	29	7700	1.25	70	5	100	TRUE
C	Zhang et al 2012	231	4-F-Ph	28	11200	1.21	77	5	100	TRUE
C	Zhang et al 2012	234	4-Br-Ph	16	9500	1.14	80	5	100	TRUE
D	Zhang et al 2016 (ACS Macro Lett)	344	4-F-Ph	28	7000	1.28	80	5	100	TRUE
D	Zhang et al 2016 (ACS Macro Lett)	346	4-Cl-Ph	27	6600	1.27	83	5	100	TRUE
D	Zhang et al 2016 (ACS Macro Lett)	347	4-COOEt-Ph	26	6600	1.27	80	5	100	TRUE
D	Zhang et al 2016 (ACS Macro Lett)	348	4-(CH2OH)-Ph	13	5300	1.26	73	5	100	TRUE
D	Zhang et al 2016 (ACS Macro Lett)	350	4-CH3-Ph	24	7100	1.25	75	5	100	TRUE
D	Zhang et al 2016 (ACS Macro Lett)	353	Ph	36	5800	1.23	73	5	100	TRUE
D	Zhang et al 2016 (ACS Macro Lett)	356	4-OTs-Ph	34	8000	1.19	83	5	100	TRUE
D	Zhang et al 2016 (ACS Macro Lett)	366	4-Br-Ph	16	8500	1.16	87	5	100	TRUE
E	Zhang et al 2015 (Macromolecules)	282	4-CH2CN-Ph	19	18300	1.65	83	5	100	TRUE
E	Zhang et al 2015 (Macromolecules)	283	2-CH2OH-Ph	3	27800	1.61	80	5	100	TRUE
E	Zhang et al 2015 (Macromolecules)	284	2-Cl-4-CF3-Ph	6	23600	1.6	80	5	100	TRUE
E	Zhang et al 2015 (Macromolecules)	286	4-F-Ph	28	23400	1.54	80	5	100	TRUE
E	Zhang et al 2015 (Macromolecules)	287	4-OCH3-Ph	32	29900	1.54	47	5	100	TRUE
E	Zhang et al 2015 (Macromolecules)	289	2-CH3O-Ph	5	19000	1.47	65	5	100	TRUE
E	Zhang et al 2015 (Macromolecules)	290	2-Cl-Ph	7	17400	1.43	83	5	100	TRUE
E	Zhang et al 2015 (Macromolecules)	292	4-CH2COOEt-Ph	20	21800	1.42	80	5	100	TRUE
E	Zhang et al 2015 (Macromolecules)	293	Ph	36	25900	1.42	87	5	100	TRUE
E	Zhang et al 2015 (Macromolecules)	295	4-OH-Ph	33	17800	1.37	86	5	100	TRUE
E	Zhang et al 2015 (Macromolecules)	296	4-CF3-Ph	18	18700	1.35	73	5	100	TRUE
E	Zhang et al 2015 (Macromolecules)	297	4-CH3-Ph	24	14200	1.35	73	5	100	TRUE
E	Zhang et al 2015 (Macromolecules)	299	4-NO2-Ph	31	12700	1.34	87	5	100	TRUE
E	Zhang et al 2015 (Macromolecules)	301	4-CN-Ph	25	10900	1.32	80	5	100	TRUE
E	Zhang et al 2015 (Macromolecules)	305	4-COOEt-Ph	26	16400	1.26	80	5	100	TRUE
E	Zhang et al 2015 (Macromolecules)	307	4-CH2Cl-Ph	21	12800	1.25	83	5	100	TRUE
E	Zhang et al 2015 (Macromolecules)	310	4-CH2OCH3-Ph	22	15000	1.24	83	5	100	TRUE
E	Zhang et al 2015 (Macromolecules)	313	3,5-CH2OH2-Ph	8	10200	1.22	60	5	100	TRUE
E	Zhang et al 2015 (Macromolecules)	318	4-Cl-Ph	27	12200	1.2	80	5	100	TRUE
E	Zhang et al 2015 (Macromolecules)	321	4-CH2OH-Ph	23	8500	1.16	80	5	100	TRUE
E	Zhang et al 2015 (Macromolecules)	322	4-Ph(CO)-Ph	35	8300	1.16	87	5	100	TRUE
F	Zhang et al 2015 (Macromolecules)	281	4-CN-Ph	25	13600	1.67	67	5	100	TRUE
F	Zhang et al 2015 (Macromolecules)	291	4-NO2-Ph	31	8300	1.43	67	5	100	TRUE
F	Zhang et al 2015 (Macromolecules)	294	4-Br-3-F-Ph	15	23300	1.4	80	5	100	TRUE
F	Zhang et al 2015 (Macromolecules)	298	4-OCH3-Ph	32	9500	1.35	60	5	100	TRUE
F	Zhang et al 2015 (Macromolecules)	300	4-Ph(CO)-Ph	35	9400	1.33	70	5	100	TRUE
F	Zhang et al 2015 (Macromolecules)	302	2-Br-Ph	2	12100	1.3	83	5	100	TRUE
F	Zhang et al 2015 (Macromolecules)	303	Ph	36	9700	1.29	70	5	100	TRUE
F	Zhang et al 2015 (Macromolecules)	304	4-Br-3-CH3-Ph	14	20000	1.27	83	5	100	TRUE
F	Zhang et al 2015 (Macromolecules)	306	4-COOEt-Ph	26	7800	1.26	80	5	100	TRUE
F	Zhang et al 2015 (Macromolecules)	308	4-Cl-Ph	27	9100	1.25	80	5	100	TRUE
F	Zhang et al 2015 (Macromolecules)	309	4-I-Ph	29	7700	1.25	70	5	100	TRUE
F	Zhang et al 2015 (Macromolecules)	311	3-Br-Ph	9	10400	1.23	90	5	100	TRUE
F	Zhang et al 2015 (Macromolecules)	314	4-CH2OH-Ph	23	6600	1.22	80	5	100	TRUE
F	Zhang et al 2015 (Macromolecules)	316	4-F-Ph	28	11200	1.21	77	5	100	TRUE
F	Zhang et al 2015 (Macromolecules)	325	4-Br-Ph	16	9500	1.14	80	5	100	TRUE
