# Supplementary material for: Global Analysis of Polyfluorene via AB-Type Suzuki–Miyaura Polymerization: Empirical and Mechanistic Rationalization of Structural and Reaction Parameters on Molar Mass, Dispersity, and Yield
Source: ACS Polym Au. 2025 Dec 22;6(1):6–32. doi: 10.1021/acspolymersau.5c00121 (PMC12903433; doi:10.1021/acspolymersau.5c00121)
Supplement: Supplementary file 1 [file lg5c00121_si_001.zip › 03_series_Initiating Aryl Employed_conditions.xlsx]

## Sheet: Sheet1
label	Reference	DOI	Corresponding_Author	Year	Repeat_Unit	Halide	Boronic_Acid	Side_Chain	Precat_Metal_Source	Added_Ligand	Added_Ligand_per_Metal	Ligand_Employed	Ligand_to_Metal_Ratio	Init_Aryl_Employed	Init_Halide_Employed	Init_Per_Metal	Init_Catalyst_Species	Additive_Species	Base	Base_Equiv_Per_Monomer	Solvents	Equiv_H2O_Per_Monomer	Concentration_Monomer_In_Organic_Solvent	Temperature	Mon2Cat_Ratio	Reaction_Time_Hours	Capping_Agent	Mn_theo	Is_Capping_Step	Mn_repeat_unit	Mn_observed_scaled_by_yield_divided_by_Mon2Cat_Ratio
A	Kobayashi et al 2020	10.1039/d0py01127d	T. Isono and T. Satoh	2020	fluorene-2,7-diyl	Br	B(OCH2)3CCH3	9,9-bis(n-hexyl)	Pd2(dba)3	P(tBu)3	7.3	P(tBu)3	3.65	varied	I	1.7	Ar-Pd(L)-X'	none	K3PO4	0.1	THF/H2O	555	10	-10	25	0.25	none	8300	0	332.53	255.422
B	Zhang et al 2016 (ACS Macro Lett)	10.1021/acsmacrolett.6b00230	Q.-S. Hu	2016	fluorene-2,7-diyl	Br	Bpin	9,9-bis(n-hexyl)	P(tBu)3 Pd G2	none	0	P(tBu)3	1	varied	Br	1.7	Ar-Pd(L)-X'	none	K2CO3	10	THF/H2O	277	17	0	8	0.67	4-(OCH3)PhB(OH)2	2700	1	332.53	1558.22
C	Zhang et al 2012	10.1021/ja302745t	Q.-S. Hu	2012	fluorene-2,7-diyl	Br	Bpin	9,9-bis(n-hexyl)	Pd2(dba)3	P(tBu)3	4	P(tBu)3	2	varied	I	0.8	Ar-Pd(L)-X'	none	K3PO4	10	THF/H2O	277.469	16.6667	0	8	0.5	none	2700	0	332.53	1484.38
D	Zhang et al 2016 (ACS Macro Lett)	10.1021/acsmacrolett.6b00230	Q.-S. Hu	2016	fluorene-2,7-diyl	Br	Bpin	9,9-bis(n-hexyl)	P(tBu)3 Pd G2	none	0	P(tBu)3	1	varied	I	1.7	Ar-Pd(L)-X'	none	K3PO4	10	THF/H2O	277	17	0	8	0.5	none	2700	0	332.53	907.534
E	Zhang et al 2015 (Macromolecules)	10.1021/ma502521u	Q.-S. Hu and K. Hong	2015	fluorene-2,7-diyl	Br	Bpin	9,9-bis(n-hexyl)	Pd2(dba)3	P(tBu)3	4	P(tBu)3	2	varied	Br	1.66667	Ar-Pd(L)-X'	none	K3PO4	10	THF/H2O	277	17	0	8	0.5	none	2700	0	332.53	4343.75
F	Zhang et al 2015 (Macromolecules)	10.1021/ma502521u	Q.-S. Hu and K. Hong	2015	fluorene-2,7-diyl	Br	Bpin	9,9-bis(n-hexyl)	Pd2(dba)3	P(tBu)3	4	P(tBu)3	2	varied	I	1.66667	Ar-Pd(L)-X'	none	K3PO4	10	THF/H2O	277	17	0	8	0.5	none	2700	0	332.53	1822.29
