# Supplementary material for: Global Analysis of Polyfluorene via AB-Type Suzuki–Miyaura Polymerization: Empirical and Mechanistic Rationalization of Structural and Reaction Parameters on Molar Mass, Dispersity, and Yield
Source: ACS Polym Au. 2025 Dec 22;6(1):6–32. doi: 10.1021/acspolymersau.5c00121 (PMC12903433; doi:10.1021/acspolymersau.5c00121)
Supplement: Supplementary file 1 [file lg5c00121_si_001.zip › 04_categorization_Inititating Halide Employed.xlsx]

## Sheet: Sheet1
xbin_from	xbin_center	xbin_to	I	II	III	IV	not assigned
	Br		48	19	80	12	25
	I		28	14	95	10	4
	none		3	0	21	10	1
	OTs		9	3	4	0	0
	Cl		0	0	8	2	0
	OTf		0	0	5	0	0
	3×I		1	0	0	0	0
	4×I		1	0	0	0	0
