# Supplementary material for: Global Analysis of Polyfluorene via AB-Type Suzuki–Miyaura Polymerization: Empirical and Mechanistic Rationalization of Structural and Reaction Parameters on Molar Mass, Dispersity, and Yield
Source: ACS Polym Au. 2025 Dec 22;6(1):6–32. doi: 10.1021/acspolymersau.5c00121 (PMC12903433; doi:10.1021/acspolymersau.5c00121)
Supplement: Supplementary file 1 [file lg5c00121_si_001.zip › 04_series_Initiating Halide Employed.xlsx]

## Sheet: Sheet1
legend_label	legend_reference	line_index	x_value	x_label	Mn_observed	Dispersity	Isolated_Yield	datapoints_number_min	datapoints_number_max	datapoints_different_values
A	Zhang et al 2015 (ChemCommun)	244	I	3	8400	1.26	87	2	100	TRUE
A	Zhang et al 2015 (ChemCommun)	247	Br	1	12300	1.18	87	2	100	TRUE
B	Zhang et al 2015 (ChemCommun)	245	I	3	9200	1.22	87	2	100	TRUE
B	Zhang et al 2015 (ChemCommun)	254	Br	1	11700	1.15	87	2	100	TRUE
C	Zhang et al 2015 (ChemCommun)	246	I	3	6900	1.21	80	2	100	TRUE
C	Zhang et al 2015 (ChemCommun)	250	Br	1	10700	1.17	83	2	100	TRUE
D	Zhang et al 2015 (Macromolecules)	314	I	3	6600	1.22	80	2	100	TRUE
D	Zhang et al 2015 (Macromolecules)	321	Br	1	8500	1.16	80	2	100	TRUE
E	Zhang et al 2015 (Macromolecules)	281	I	3	13600	1.67	67	2	100	TRUE
E	Zhang et al 2015 (Macromolecules)	301	Br	1	10900	1.32	80	2	100	TRUE
F	Zhang et al 2015 (Macromolecules)	278	Cl	2	29900	1.77	73	2	100	TRUE
F	Zhang et al 2015 (Macromolecules)	280	OTf	4	43100	1.67	63	2	100	TRUE
G	Zhang et al 2015 (Macromolecules)	305	Br	1	16400	1.26	80	2	100	TRUE
G	Zhang et al 2015 (Macromolecules)	306	I	3	7800	1.26	80	2	100	TRUE
H	Zhang et al 2015 (Macromolecules)	268	OTf	4	35100	1.67	15	2	100	TRUE
H	Zhang et al 2015 (Macromolecules)	274	Cl	2	10300	1.25	70	2	100	TRUE
I	Zhang et al 2015 (Macromolecules)	308	I	3	9100	1.25	80	2	100	TRUE
I	Zhang et al 2015 (Macromolecules)	318	Br	1	12200	1.2	80	2	100	TRUE
J	Zhang et al 2015 (Macromolecules)	286	Br	1	23400	1.54	80	2	100	TRUE
J	Zhang et al 2015 (Macromolecules)	316	I	3	11200	1.21	77	2	100	TRUE
K	Zhang et al 2015 (Macromolecules)	291	I	3	8300	1.43	67	2	100	TRUE
K	Zhang et al 2015 (Macromolecules)	299	Br	1	12700	1.34	87	2	100	TRUE
L	Zhang et al 2015 (Macromolecules)	287	Br	1	29900	1.54	47	2	100	TRUE
L	Zhang et al 2015 (Macromolecules)	298	I	3	9500	1.35	60	2	100	TRUE
M	Zhang et al 2015 (Macromolecules)	300	I	3	9400	1.33	70	2	100	TRUE
M	Zhang et al 2015 (Macromolecules)	322	Br	1	8300	1.16	87	2	100	TRUE
N	Zhang et al 2015 (Macromolecules)	269	OTf	4	32100	1.65	10	2	100	TRUE
N	Zhang et al 2015 (Macromolecules)	273	Cl	2	11200	1.26	75	2	100	TRUE
O	Zhang et al 2015 (Macromolecules)	293	Br	1	25900	1.42	87	2	100	TRUE
O	Zhang et al 2015 (Macromolecules)	303	I	3	9700	1.29	70	2	100	TRUE
