# Supplementary material for: Global Analysis of Polyfluorene via AB-Type Suzuki–Miyaura Polymerization: Empirical and Mechanistic Rationalization of Structural and Reaction Parameters on Molar Mass, Dispersity, and Yield
Source: ACS Polym Au. 2025 Dec 22;6(1):6–32. doi: 10.1021/acspolymersau.5c00121 (PMC12903433; doi:10.1021/acspolymersau.5c00121)
Supplement: Supplementary file 1 [file lg5c00121_si_001.zip › 05_categorization_Initiating Ar-X' Per Metal.xlsx]

## Sheet: Sheet1
xbin_from	xbin_center	xbin_end	I	II	III	IV	not assigned
-1	0	1	19	0	33	11	2
1	2	3	71	36	169	23	28
3	4	5	0	0	1	0	0
5	6	7	0	0	0	0	0
7	8	9	0	0	1	0	0
9	10	11	0	0	0	0	0
11	12	13	0	0	0	0	0
13	14	15	0	0	0	0	0
15	16	17	0	0	1	0	0
17	18	19	0	0	0	0	0
19	20	21	0	0	0	0	0
21	22	23	0	0	0	0	0
23	24	25	0	0	0	0	0
25	26	27	0	0	7	0	0
27	28	29	0	0	0	0	0
29	30	31	0	0	0	0	0
