# Supplementary material for: Global Analysis of Polyfluorene via AB-Type Suzuki–Miyaura Polymerization: Empirical and Mechanistic Rationalization of Structural and Reaction Parameters on Molar Mass, Dispersity, and Yield
Source: ACS Polym Au. 2025 Dec 22;6(1):6–32. doi: 10.1021/acspolymersau.5c00121 (PMC12903433; doi:10.1021/acspolymersau.5c00121)
Supplement: Supplementary file 1 [file lg5c00121_si_001.zip › 05_series_Initiating Ar-X' Per Metal.xlsx]

## Sheet: Sheet1
legend_label	legend_reference	line_index	x_value	x_label	Mn_observed	Dispersity	Isolated_Yield	datapoints_number_min	datapoints_number_max	datapoints_different_values
A	Zhang et al 2015 (Macromolecules)	325	1.6667		9500	1.14	80	2	100	TRUE
A	Zhang et al 2015 (Macromolecules)	338	0.83333		9500	1.14	80	2	100	TRUE
B	Zhang et al 2015 (Macromolecules)	270	25		34400	1.49	30	2	100	TRUE
B	Zhang et al 2015 (Macromolecules)	285	1.6667		37400	1.55	20	2	100	TRUE
C	Zhang et al 2015 (Macromolecules)	274	25		10300	1.25	70	2	100	TRUE
C	Zhang et al 2015 (Macromolecules)	278	1.6667		29900	1.77	73	2	100	TRUE
D	Zhang et al 2015 (Macromolecules)	268	25		35100	1.67	15	2	100	TRUE
D	Zhang et al 2015 (Macromolecules)	280	1.6667		43100	1.67	63	2	100	TRUE
E	Zhang et al 2015 (Macromolecules)	267	33.3333		14700	1.28	70	2	100	TRUE
E	Zhang et al 2015 (Macromolecules)	273	25		11200	1.26	75	2	100	TRUE
E	Zhang et al 2015 (Macromolecules)	275	16.6667		14600	1.43	78	2	100	TRUE
E	Zhang et al 2015 (Macromolecules)	276	8.3333		20900	1.47	80	2	100	TRUE
E	Zhang et al 2015 (Macromolecules)	279	1.6667		26100	1.77	73	2	100	TRUE
