# Supplementary material for: Global Analysis of Polyfluorene via AB-Type Suzuki–Miyaura Polymerization: Empirical and Mechanistic Rationalization of Structural and Reaction Parameters on Molar Mass, Dispersity, and Yield
Source: ACS Polym Au. 2025 Dec 22;6(1):6–32. doi: 10.1021/acspolymersau.5c00121 (PMC12903433; doi:10.1021/acspolymersau.5c00121)
Supplement: Supplementary file 1 [file lg5c00121_si_001.zip › 06_series_Monomer Halide.xlsx]

## Sheet: Sheet1
legend_label	legend_reference	line_index	x_value	x_label	Mn_observed	Dispersity	Isolated_Yield	datapoints_number_min	datapoints_number_max	datapoints_different_values
A	Zhang et al 2015 (Macromolecules)	336	I	2	6400	1.21	80	2	100	TRUE
A	Zhang et al 2015 (Macromolecules)	338	Br	1	9500	1.14	80	2	100	TRUE
B	Dong et al 2017	20	I	2	2500	1.14	15	2	100	TRUE
B	Dong et al 2017	22	Br	1	7700	1.12	79	2	100	TRUE
C	Zhang et al 2015 (Macromolecules)	322	Br	1	8300	1.16	87	2	100	TRUE
C	Zhang et al 2015 (Macromolecules)	324	I	2	6500	1.16	74	2	100	TRUE
D	Zhang et al 2016 (ACS Macro Lett)	384	I	2	8700	1.13	70	2	100	TRUE
D	Zhang et al 2016 (ACS Macro Lett)	390	Br	1	8000	1.12	83	2	100	TRUE
