# Supplementary material for: Global Analysis of Polyfluorene via AB-Type Suzuki–Miyaura Polymerization: Empirical and Mechanistic Rationalization of Structural and Reaction Parameters on Molar Mass, Dispersity, and Yield
Source: ACS Polym Au. 2025 Dec 22;6(1):6–32. doi: 10.1021/acspolymersau.5c00121 (PMC12903433; doi:10.1021/acspolymersau.5c00121)
Supplement: Supplementary file 1 [file lg5c00121_si_001.zip › 07_categorization_Monomer Boronic Acid Derivative.xlsx]

## Sheet: Sheet1
xbin_from	xbin_center	xbin_to	I	II	III	IV	not assigned
	Bpin		84	22	148	16	17
	B-MIDA		0	12	25	1	1
	BO2(CH2)3		0	2	12	14	11
	B(OCH2)3CCH3		5	0	21	0	1
	B(OH)2		1	0	7	3	0
