# Supplementary material for: Global Analysis of Polyfluorene via AB-Type Suzuki–Miyaura Polymerization: Empirical and Mechanistic Rationalization of Structural and Reaction Parameters on Molar Mass, Dispersity, and Yield
Source: ACS Polym Au. 2025 Dec 22;6(1):6–32. doi: 10.1021/acspolymersau.5c00121 (PMC12903433; doi:10.1021/acspolymersau.5c00121)
Supplement: Supplementary file 1 [file lg5c00121_si_001.zip › 07_series_Monomer Boronic Acid Derivative.xlsx]

## Sheet: Sheet1
legend_label	legend_reference	line_index	x_value	x_label	Mn_observed	Dispersity	Isolated_Yield	datapoints_number_min	datapoints_number_max	datapoints_different_values
A	M. T. Howell et al 2023	136	B-MIDA	2	6300	1.41	39	2	100	TRUE
A	M. T. Howell et al 2023	161	B(OH)2	1	11000	1.96	23	2	100	TRUE
B	M. T. Howell et al 2024	164	B-MIDA	2	4950	1.16	41	2	100	TRUE
B	M. T. Howell et al 2024	168	B(OH)2	1	12050	1.34	74	2	100	TRUE
C	M. T. Howell et al 2024	163	B-MIDA	2	4140	1.45	1	2	100	TRUE
C	M. T. Howell et al 2024	165	B(OH)2	1	7200	1.43	70	2	100	TRUE
