# Supplementary material for: Global Analysis of Polyfluorene via AB-Type Suzuki–Miyaura Polymerization: Empirical and Mechanistic Rationalization of Structural and Reaction Parameters on Molar Mass, Dispersity, and Yield
Source: ACS Polym Au. 2025 Dec 22;6(1):6–32. doi: 10.1021/acspolymersau.5c00121 (PMC12903433; doi:10.1021/acspolymersau.5c00121)
Supplement: Supplementary file 1 [file lg5c00121_si_001.zip › 07_series_Monomer Boronic Acid Derivative_conditions.xlsx]

## Sheet: Sheet1
label	Reference	DOI	Corresponding_Author	Year	Repeat_Unit	Halide	Boronic_Acid	Side_Chain	Precat_Metal_Source	Added_Ligand	Added_Ligand_per_Metal	Ligand_Employed	Ligand_to_Metal_Ratio	Init_Aryl_Employed	Init_Halide_Employed	Init_Per_Metal	Init_Catalyst_Species	Additive_Species	Base	Base_Equiv_Per_Monomer	Solvents	Equiv_H2O_Per_Monomer	Concentration_Monomer_In_Organic_Solvent	Temperature	Mon2Cat_Ratio	Reaction_Time_Hours	Capping_Agent	Mn_theo	Is_Capping_Step	Mn_repeat_unit	Mn_observed_scaled_by_yield_divided_by_Mon2Cat_Ratio
A	M. T. Howell et al 2023	10.1039/d3py00580a	E. E. Nesterov	2023	fluorene-2,7-diyl	Br	varied	9,9-bis(n-octyl)	oTol-Pd(RuPhos)-I	none	0	RuPhos	1	2-CH3-Ph	I	1	Ar-Pd(L)-X'	0,5 eq. Ag2SO4	Cs2CO3	10	THF/H2O	147	19	30	24	42	none		0	388.64	1992.75
B	M. T. Howell et al 2024	10.1021/acs.macromol.4c01303	E. E. Nesterov	2024	fluorene-2,7-diyl	Br	varied	9,9-bis(n-octyl)	oTol-Pd(RuPhos)-I	none	0	RuPhos	1	2-CH3-Ph	I	1	Ar-Pd(L)-X'	0,5 eq. Ag2SO4	K3PO4	10	THF/H2O	147	19	30	24	24	none		0	388.64	678.491
C	M. T. Howell et al 2024	10.1021/acs.macromol.4c01303	E. E. Nesterov	2024	fluorene-2,7-diyl	Br	varied	9,9-bis(n-octyl)	oTol-Pd(RuPhos)-I	none	0	RuPhos	1	2-CH3-Ph	I	1	Ar-Pd(L)-X'	none	K3PO4	10	THF/H2O	147	19	30	24	24	none		0	388.64	428.571
