# Supplementary material for: Global Analysis of Polyfluorene via AB-Type Suzuki–Miyaura Polymerization: Empirical and Mechanistic Rationalization of Structural and Reaction Parameters on Molar Mass, Dispersity, and Yield
Source: ACS Polym Au. 2025 Dec 22;6(1):6–32. doi: 10.1021/acspolymersau.5c00121 (PMC12903433; doi:10.1021/acspolymersau.5c00121)
Supplement: Supplementary file 1 [file lg5c00121_si_001.zip › 08_categorization_Monomer Side Chain Group.xlsx]

## Sheet: Sheet1
xbin_from	xbin_center	xbin_to	I	II	III	IV	not assigned
	9,9-bis(n-hexyl)		81	7	100	6	4
	9,9-bis(n-octyl)		9	24	108	28	18
	9,9-bis(S-3,7-dimethyloctyl)		0	5	2	0	7
	9,9-bis(2-ethylhexyl)		0	0	1	0	0
	9,9-bis(bromohexyl)		0	0	1	0	0
	9,9-bis(methyldiethyleneglycol)		0	0	1	0	0
	9,9-bismethyl		0	0	0	0	1
