# Supplementary material for: Global Analysis of Polyfluorene via AB-Type Suzuki–Miyaura Polymerization: Empirical and Mechanistic Rationalization of Structural and Reaction Parameters on Molar Mass, Dispersity, and Yield
Source: ACS Polym Au. 2025 Dec 22;6(1):6–32. doi: 10.1021/acspolymersau.5c00121 (PMC12903433; doi:10.1021/acspolymersau.5c00121)
Supplement: Supplementary file 1 [file lg5c00121_si_001.zip › 08_series_Monomer Side Chain Group.xlsx]

## Sheet: Sheet1
legend_label	legend_reference	line_index	x_value	x_label	Mn_observed	Dispersity	Isolated_Yield	datapoints_number_min	datapoints_number_max	datapoints_different_values
A	Zhang et al 2012	228	9,9-bis(n-hexyl)	2	7800	1.26	80	2	100	TRUE
A	Zhang et al 2012	235	9,9-bis(n-octyl)	3	14600	1.19	80	2	100	TRUE
B	Dong et al 2017	22	9,9-bis(n-hexyl)	2	7700	1.12	79	2	100	TRUE
B	Dong et al 2017	24	9,9-bis(n-octyl)	3	7800	1.17	85	2	100	TRUE
C	Zhang et al 2015 (Macromolecules)	335	9,9-bis(methyldiethyleneglycol)	1	7400	1.23	80	2	100	TRUE
C	Zhang et al 2015 (Macromolecules)	337	9,9-bis(n-octyl)	3	14600	1.19	80	2	100	TRUE
C	Zhang et al 2015 (Macromolecules)	338	9,9-bis(n-hexyl)	2	9500	1.14	80	2	100	TRUE
D	Zhang et al 2015 (Macromolecules)	312	9,9-bis(n-octyl)	3	11000	1.23	87	2	100	TRUE
D	Zhang et al 2015 (Macromolecules)	321	9,9-bis(n-hexyl)	2	8500	1.16	80	2	100	TRUE
E	Zhang et al 2016 (ACS Macro Lett)	366	9,9-bis(n-hexyl)	2	8500	1.16	87	2	100	TRUE
E	Zhang et al 2016 (ACS Macro Lett)	388	9,9-bis(n-octyl)	3	7600	1.12	87	2	100	TRUE
F	Zhang et al 2015 (Macromolecules)	315	9,9-bis(n-octyl)	3	9200	1.22	80	2	100	TRUE
F	Zhang et al 2015 (Macromolecules)	322	9,9-bis(n-hexyl)	2	8300	1.16	87	2	100	TRUE
G	Zhang et al 2016 (ACS Macro Lett)	357	9,9-bis(n-octyl)	3	9200	1.19	78	2	100	TRUE
G	Zhang et al 2016 (ACS Macro Lett)	390	9,9-bis(n-hexyl)	2	8000	1.12	83	2	100	TRUE
