# Supplementary material for: Global Analysis of Polyfluorene via AB-Type Suzuki–Miyaura Polymerization: Empirical and Mechanistic Rationalization of Structural and Reaction Parameters on Molar Mass, Dispersity, and Yield
Source: ACS Polym Au. 2025 Dec 22;6(1):6–32. doi: 10.1021/acspolymersau.5c00121 (PMC12903433; doi:10.1021/acspolymersau.5c00121)
Supplement: Supplementary file 1 [file lg5c00121_si_001.zip › 09_categorization_Catalyst Ligand Employed.xlsx]

## Sheet: Sheet1
xbin_from	xbin_center	xbin_to	I	II	III	IV	not assigned
	P(tBu)3		81	19	155	12	16
	RuPhos		0	11	35	4	1
	PAd3		9	3	4	0	0
	PCy3		0	2	2	11	0
	P(Xyl)3		0	0	8	1	0
	P(oTol)3		0	0	0	2	6
	IPr		0	0	2	3	1
	AmPhos		0	0	4	0	1
