# Supplementary material for: Global Analysis of Polyfluorene via AB-Type Suzuki–Miyaura Polymerization: Empirical and Mechanistic Rationalization of Structural and Reaction Parameters on Molar Mass, Dispersity, and Yield
Source: ACS Polym Au. 2025 Dec 22;6(1):6–32. doi: 10.1021/acspolymersau.5c00121 (PMC12903433; doi:10.1021/acspolymersau.5c00121)
Supplement: Supplementary file 1 [file lg5c00121_si_001.zip › 11_categorization_Catalyst Ligand-to-Metal Ratio.xlsx]

## Sheet: Sheet1
xbin_from	xbin_center	xbin_end	I	II	III	IV	not assigned
-0.5	0	0.5	0	0	1	1	0
0.5	1	1.5	45	32	105	12	22
1.5	2	2.5	39	4	89	21	7
2.5	3	3.5	2	0	11	0	0
3.5	4	4.5	4	0	7	0	1
4.5	5	5.5	0	0	0	0	0
5.5	6	6.5	0	0	0	0	0
6.5	7	7.5	0	0	0	0	0
