# Supplementary material for: Global Analysis of Polyfluorene via AB-Type Suzuki–Miyaura Polymerization: Empirical and Mechanistic Rationalization of Structural and Reaction Parameters on Molar Mass, Dispersity, and Yield
Source: ACS Polym Au. 2025 Dec 22;6(1):6–32. doi: 10.1021/acspolymersau.5c00121 (PMC12903433; doi:10.1021/acspolymersau.5c00121)
Supplement: Supplementary file 1 [file lg5c00121_si_001.zip › 11_series_Catalyst Ligand-to-Metal Ratio.xlsx]

## Sheet: Sheet1
legend_label	legend_reference	line_index	x_value	x_label	Mn_observed	Dispersity	Isolated_Yield	datapoints_number_min	datapoints_number_max	datapoints_different_values
A	Grisorio et al 2014	56	2		21300	2.53	76	2	100	TRUE
A	Grisorio et al 2014	57	1		20900	2.3	72	2	100	TRUE
B	Grisorio et al 2014	58	2		27800	1.54	79	2	100	TRUE
B	Grisorio et al 2014	59	1		31700	1.41	74	2	100	TRUE
C	Grisorio et al 2014	61	1		22800	1.39	80	2	100	TRUE
C	Grisorio et al 2014	62	3		23700	1.37	81	2	100	TRUE
C	Grisorio et al 2014	63	2		22100	1.28	82	2	100	TRUE
D	Zhang et al 2012	232	1.5		10400	1.2	83	2	100	TRUE
D	Zhang et al 2012	233	2.5		10300	1.17	70	2	100	TRUE
D	Zhang et al 2012	234	2		9500	1.14	80	2	100	TRUE
E	Zhang et al 2015 (Macromolecules)	317	1.5		10400	1.2	83	2	100	TRUE
E	Zhang et al 2015 (Macromolecules)	319	2.5		10300	1.17	70	2	100	TRUE
E	Zhang et al 2015 (Macromolecules)	325	2		9500	1.14	80	2	100	TRUE
