# Supplementary material for: Global Analysis of Polyfluorene via AB-Type Suzuki–Miyaura Polymerization: Empirical and Mechanistic Rationalization of Structural and Reaction Parameters on Molar Mass, Dispersity, and Yield
Source: ACS Polym Au. 2025 Dec 22;6(1):6–32. doi: 10.1021/acspolymersau.5c00121 (PMC12903433; doi:10.1021/acspolymersau.5c00121)
Supplement: Supplementary file 1 [file lg5c00121_si_001.zip › 12_categorization_Reaction Time.xlsx]

## Sheet: Sheet1
xbin_from	xbin_center	xbin_end	I	II	III	IV	not assigned
0.00451658	0.008	0.0122773	0	0	1	0	0
0.0122773	0.02	0.0333733	0	0	3	0	0
0.0333733	0.06	0.090718	0	0	1	2	0
0.090718	0.2	0.246597	3	0	29	1	0
0.246597	0.5	0.67032	77	7	118	12	2
0.67032	1	1.82212	8	10	15	9	2
1.82212	3	4.95303	2	0	7	0	4
4.95303	9	13.4637	0	2	1	3	13
13.4637	30	36.5982	0	7	16	2	8
36.5982	70	99.4843	0	10	22	3	1
