# Supplementary material for: Global Analysis of Polyfluorene via AB-Type Suzuki–Miyaura Polymerization: Empirical and Mechanistic Rationalization of Structural and Reaction Parameters on Molar Mass, Dispersity, and Yield
Source: ACS Polym Au. 2025 Dec 22;6(1):6–32. doi: 10.1021/acspolymersau.5c00121 (PMC12903433; doi:10.1021/acspolymersau.5c00121)
Supplement: Supplementary file 1 [file lg5c00121_si_001.zip › 12_series_Reaction Time [h].xlsx]

## Sheet: Sheet1
legend_label	legend_reference	line_index	x_value	x_label	Mn_observed	Dispersity	Isolated_Yield	datapoints_number_min	datapoints_number_max	datapoints_different_values
A	Ying et al 2012	203	0.5		14300	1.39	91	2	100	TRUE
A	Ying et al 2012	204	0.17		14900	1.31	92	2	100	TRUE
A	Ying et al 2012	206	0.008		8200	1.29	62	2	100	TRUE
A	Ying et al 2012	207	0.08		13700	1.29	92	2	100	TRUE
A	Ying et al 2012	208	0.033		11600	1.27	86	2	100	TRUE
A	Ying et al 2012	209	1		15300	1.27	93	2	100	TRUE
A	Ying et al 2012	210	0.013		9400	1.22	71	2	100	TRUE
A	Ying et al 2012	211	0.017		11500	1.22	79	2	100	TRUE
B	Dong et al 2017	22	1		7700	1.12	79	2	100	TRUE
B	Dong et al 2017	23	0.5		5000	1.11	39	2	100	TRUE
C	M. T. Howell et al 2024	164	24		4950	1.16	41	2	100	TRUE
C	M. T. Howell et al 2024	176	40		8760	1.67	54	2	100	TRUE
D	Zhang et al 2012	221	6		900	1.32		2	100	TRUE
D	Zhang et al 2012	222	36		8600	1.82	83	2	100	TRUE
E	Zhang et al 2016 (ACS Macro Lett)	345	0.33		17700	1.28	83	2	100	TRUE
E	Zhang et al 2016 (ACS Macro Lett)	349	0.5		12100	1.26	83	2	100	TRUE
E	Zhang et al 2016 (ACS Macro Lett)	354	0.83		11800	1.21	80	2	100	TRUE
E	Zhang et al 2016 (ACS Macro Lett)	355	1		10600	1.21	83	2	100	TRUE
E	Zhang et al 2016 (ACS Macro Lett)	360	0.67		11300	1.19	83	2	100	TRUE
F	M. T. Howell et al 2023	139	72		5400	1.21	59	2	100	TRUE
F	M. T. Howell et al 2023	142	42		4800	1.16	37	2	100	TRUE
G	M. T. Howell et al 2023	140	72		8100	1.49	59	2	100	TRUE
G	M. T. Howell et al 2023	143	42		5100	1.14	21	2	100	TRUE
H	M. T. Howell et al 2023	136	42		6300	1.41	39	2	100	TRUE
H	M. T. Howell et al 2023	141	72		10900	1.39	42	2	100	TRUE
I	Zhang et al 2015 (Macromolecules)	320	0.42		8500	1.16	80	2	100	TRUE
I	Zhang et al 2015 (Macromolecules)	321	0.5		8500	1.16	80	2	100	TRUE
