# Supplementary material for: Global Analysis of Polyfluorene via AB-Type Suzuki–Miyaura Polymerization: Empirical and Mechanistic Rationalization of Structural and Reaction Parameters on Molar Mass, Dispersity, and Yield
Source: ACS Polym Au. 2025 Dec 22;6(1):6–32. doi: 10.1021/acspolymersau.5c00121 (PMC12903433; doi:10.1021/acspolymersau.5c00121)
Supplement: Supplementary file 1 [file lg5c00121_si_001.zip › 13_categorization_Reaction Time.xlsx]

## Sheet: Sheet1
xbin_from	xbin_center	xbin_end	I	II	III	IV	not assigned
0.00451658	0.008	0.0122773	0	0	100	0	0
0.0122773	0.02	0.0333733	0	0	100	0	0
0.0333733	0.06	0.090718	0	0	33.3333	66.6667	0
0.090718	0.2	0.246597	9.09091	0	87.8788	3.0303	0
0.246597	0.5	0.67032	35.6481	3.24074	54.6296	5.55556	0.925926
0.67032	1	1.82212	18.1818	22.7273	34.0909	20.4545	4.54545
1.82212	3	4.95303	15.3846	0	53.8462	0	30.7692
4.95303	9	13.4637	0	10.5263	5.26316	15.7895	68.4211
13.4637	30	36.5982	0	21.2121	48.4848	6.06061	24.2424
36.5982	70	99.4843	0	27.7778	61.1111	8.33333	2.77778
