# Supplementary material for: Global Analysis of Polyfluorene via AB-Type Suzuki–Miyaura Polymerization: Empirical and Mechanistic Rationalization of Structural and Reaction Parameters on Molar Mass, Dispersity, and Yield
Source: ACS Polym Au. 2025 Dec 22;6(1):6–32. doi: 10.1021/acspolymersau.5c00121 (PMC12903433; doi:10.1021/acspolymersau.5c00121)
Supplement: Supplementary file 1 [file lg5c00121_si_001.zip › 14_categorization_Temperature.xlsx]

## Sheet: Sheet1
xbin_from	xbin_center	xbin_end	I	II	III	IV	not assigned
-35	-25	-15	0	0	0	0	100
-15	-5	5	37.1681	7.52212	49.5575	2.21239	3.53982
5	15	25	8	6.66667	50.6667	14.6667	20
25	35	45	0	16.4706	72.9412	9.41176	1.17647
45	55	65
65	75	85	0	0	6.25	62.5	31.25
85	95	105
105	115	125
