# Supplementary material for: Global Analysis of Polyfluorene via AB-Type Suzuki–Miyaura Polymerization: Empirical and Mechanistic Rationalization of Structural and Reaction Parameters on Molar Mass, Dispersity, and Yield
Source: ACS Polym Au. 2025 Dec 22;6(1):6–32. doi: 10.1021/acspolymersau.5c00121 (PMC12903433; doi:10.1021/acspolymersau.5c00121)
Supplement: Supplementary file 1 [file lg5c00121_si_001.zip › 14_series_Temperature [°C].xlsx]

## Sheet: Sheet1
legend_label	legend_reference	line_index	x_value	x_label	Mn_observed	Dispersity	Isolated_Yield	datapoints_number_min	datapoints_number_max	datapoints_different_values
A	Kobayashi et al 2020	107	0		8300	1.33	85	2	100	TRUE
A	Kobayashi et al 2020	114	-10		5700	1.18	84	2	100	TRUE
A	Kobayashi et al 2020	116	20		8500	1.36	80	2	100	TRUE
A	Kobayashi et al 2020	117	-30				0	2	100	TRUE
B	Zhang et al 2016 (J OrgMet Chem)	391	75					2	100	TRUE
B	Zhang et al 2016 (J OrgMet Chem)	399	20		7400	1.6		2	100	TRUE
C	Dong et al 2017	23	0		5000	1.11	39	2	100	TRUE
C	Dong et al 2017	28	20		8000	1.27	79	2	100	TRUE
D	Zhang et al 2012	234	0		9500	1.14	80	2	100	TRUE
D	Zhang et al 2012	236	-10		11100	1.2	70	2	100	TRUE
D	Zhang et al 2012	240	20		9100	1.17	87	2	100	TRUE
E	Zhang et al 2015 (Macromolecules)	325	0		9500	1.14	80	2	100	TRUE
E	Zhang et al 2015 (Macromolecules)	326	-10		11100	1.2	70	2	100	TRUE
E	Zhang et al 2015 (Macromolecules)	330	20		9100	1.17	87	2	100	TRUE
