# Supplementary material for: Global Analysis of Polyfluorene via AB-Type Suzuki–Miyaura Polymerization: Empirical and Mechanistic Rationalization of Structural and Reaction Parameters on Molar Mass, Dispersity, and Yield
Source: ACS Polym Au. 2025 Dec 22;6(1):6–32. doi: 10.1021/acspolymersau.5c00121 (PMC12903433; doi:10.1021/acspolymersau.5c00121)
Supplement: Supplementary file 1 [file lg5c00121_si_001.zip › 14_series_Temperature [°C]_conditions.xlsx]

## Sheet: Sheet1
label	Reference	DOI	Corresponding_Author	Year	Repeat_Unit	Halide	Boronic_Acid	Side_Chain	Precat_Metal_Source	Added_Ligand	Added_Ligand_per_Metal	Ligand_Employed	Ligand_to_Metal_Ratio	Init_Aryl_Employed	Init_Halide_Employed	Init_Per_Metal	Init_Catalyst_Species	Additive_Species	Base	Base_Equiv_Per_Monomer	Solvents	Equiv_H2O_Per_Monomer	Concentration_Monomer_In_Organic_Solvent	Temperature	Mon2Cat_Ratio	Reaction_Time_Hours	Capping_Agent	Mn_theo	Is_Capping_Step	Mn_repeat_unit	Mn_observed_scaled_by_yield_divided_by_Mon2Cat_Ratio
A	Kobayashi et al 2020	10.1039/d0py01127d	T. Isono and T. Satoh	2020	fluorene-2,7-diyl	Br	B(OCH2)3CCH3	9,9-bis(n-hexyl)	Pd2(dba)3	P(tBu)3	7.3	P(tBu)3	3.65	4-(CH2OH)-Ph	I	1.7	Ar-Pd(L)-X'	none	none	0	THF/H2O	555	10		25	0.25	none	8300	0	332.53
B	Zhang et al 2016 (J OrgMet Chem)	10.1016/j.jorganchem.2016.10.029	H. Zhan and Y. Cheng	2016	fluorene-2,7-diyl	Br	BO2(CH2)3	9,9-bis(n-octyl)	[4-tBuPh-Pd(P(oTol)3)-Br]2	none	0	P(oTol)3	1	4-tBu-Ph	Br	1	Ar-Pd(L)-X'	none	KF	4	THF/H2O	33.2963	66.6667		20	12	none	7800	0	388.64
C	Dong et al 2017	10.1021/acsmacrolett.7b00759	Q.-S. Hu	2017	fluorene-2,7-diyl	Br	Bpin	9,9-bis(n-hexyl)	Ph-NH(CCH3)O-Pd(P(Ad)3)-OTs	none	0	PAd3	1	2-(NHAc)-Ph	OTs	1	Ar-Pd(L)-X'	none	K2CO3	10	THF/H2O	277	40		17	0.5	4-(OCH3)PhB(OH)2	5700	1	332.53	754.148
D	Zhang et al 2012	10.1021/ja302745t	Q.-S. Hu	2012	fluorene-2,7-diyl	Br	Bpin	9,9-bis(n-hexyl)	Pd2(dba)3	P(tBu)3	4	P(tBu)3	2	4-Br-Ph	I	0.8	Ar-Pd(L)-X'	none	K3PO4	10	THF/H2O	277.469	16.6667		8	0.5	none	2700	0	332.53	1982.14
E	Zhang et al 2015 (Macromolecules)	10.1021/ma502521u	Q.-S. Hu and K. Hong	2015	fluorene-2,7-diyl	Br	Bpin	9,9-bis(n-hexyl)	Pd2(dba)3	P(tBu)3	4	P(tBu)3	2	4-Br-Ph	I	1.66667	Ar-Pd(L)-X'	none	K3PO4	10	THF/H2O	277	17		8	0.5	none	2700	0	332.53	1982.14
