# Supplementary material for: Global Analysis of Polyfluorene via AB-Type Suzuki–Miyaura Polymerization: Empirical and Mechanistic Rationalization of Structural and Reaction Parameters on Molar Mass, Dispersity, and Yield
Source: ACS Polym Au. 2025 Dec 22;6(1):6–32. doi: 10.1021/acspolymersau.5c00121 (PMC12903433; doi:10.1021/acspolymersau.5c00121)
Supplement: Supplementary file 1 [file lg5c00121_si_001.zip › 15_categorization_Base.xlsx]

## Sheet: Sheet1
xbin_from	xbin_center	xbin_to	I	II	III	IV	not assigned
	K3PO4		50	7	123	23	3
	K2CO3		31	14	4	2	11
	CsF		1	4	20	1	6
	Cs2CO3		0	7	18	3	1
	Na2CO3		0	0	22	0	0
	KF		0	2	1	5	8
	TBD		0	0	8	0	0
	none		1	0	5	0	1
