# Supplementary material for: Global Analysis of Polyfluorene via AB-Type Suzuki–Miyaura Polymerization: Empirical and Mechanistic Rationalization of Structural and Reaction Parameters on Molar Mass, Dispersity, and Yield
Source: ACS Polym Au. 2025 Dec 22;6(1):6–32. doi: 10.1021/acspolymersau.5c00121 (PMC12903433; doi:10.1021/acspolymersau.5c00121)
Supplement: Supplementary file 1 [file lg5c00121_si_001.zip › 15_series_Base.xlsx]

## Sheet: Sheet1
legend_label	legend_reference	line_index	x_value	x_label	Mn_observed	Dispersity	Isolated_Yield	datapoints_number_min	datapoints_number_max	datapoints_different_values
A	Dong et al 2017	25	K3PO4	15	10700	1.67	95	2	100	TRUE
A	Dong et al 2017	26	Cs2CO3	10	8100	1.47	88	2	100	TRUE
A	Dong et al 2017	27	Na2CO3	16	7600	1.43	68	2	100	TRUE
A	Dong et al 2017	28	K2CO3	13	8000	1.27	79	2	100	TRUE
B	Huber et al 2019	91	CsF	11	17000	1.63	20	2	100	TRUE
B	Huber et al 2019	93	K2CO3	13	6300	1.18	60	2	100	TRUE
C	Grisorio et al 2017	78	Et4NOH	12	27800	1.65	79	2	100	TRUE
C	Grisorio et al 2017	79	Na2CO3	16	28500	1.52	79	2	100	TRUE
C	Grisorio et al 2017	80	K3PO4	15	26600	1.51	84	2	100	TRUE
C	Grisorio et al 2017	81	K2CO3	13	27700	1.5	80	2	100	TRUE
C	Grisorio et al 2017	84	Cs2CO3	10	30300	1.24	82	2	100	TRUE
D	Zhang et al 2012	237	K2CO3	13	2500	1.78	18	2	100	TRUE
D	Zhang et al 2012	238	Na2CO3	16	5300	1.3	90	2	100	TRUE
D	Zhang et al 2012	239	K2HPO4	14	4700	1.24	99	2	100	TRUE
D	Zhang et al 2012	240	K3PO4	15	9100	1.17	87	2	100	TRUE
E	Zhang et al 2016 (ACS Macro Lett)	343	10initK2CO3/10polK2HPO4	5	5300	1.45	60	2	100	TRUE
E	Zhang et al 2016 (ACS Macro Lett)	351	10initK2CO3/10polCs2CO3	3	6900	1.25	80	2	100	TRUE
E	Zhang et al 2016 (ACS Macro Lett)	352	10initK2CO3/10polNa2CO3	6	8400	1.24	77	2	100	TRUE
E	Zhang et al 2016 (ACS Macro Lett)	360	10initK3PO4/10polK3PO4	8	11300	1.19	83	2	100	TRUE
E	Zhang et al 2016 (ACS Macro Lett)	361	10initK2CO3/10pol K3PO4	2	11900	1.19	80	2	100	TRUE
E	Zhang et al 2016 (ACS Macro Lett)	365	10initK2HPO4/10polK2CO3	7	6300	1.17	60	2	100	TRUE
E	Zhang et al 2016 (ACS Macro Lett)	369	10initNa2O3/10polK2CO3	9	7700	1.16	65	2	100	TRUE
E	Zhang et al 2016 (ACS Macro Lett)	370	10initCs2O3/10polK2CO3	1	9300	1.16	70	2	100	TRUE
E	Zhang et al 2016 (ACS Macro Lett)	379	10initK2CO3/10polK2CO3	4	7800	1.14	87	2	100	TRUE
F	Zhang et al 2015 (Macromolecules)	327	K2CO3	13	2500	1.78	18	2	100	TRUE
F	Zhang et al 2015 (Macromolecules)	328	Na2CO3	16	5300	1.3	90	2	100	TRUE
F	Zhang et al 2015 (Macromolecules)	329	K2HPO4	14	4700	1.24	99	2	100	TRUE
F	Zhang et al 2015 (Macromolecules)	330	K3PO4	15	9100	1.17	87	2	100	TRUE
