# Supplementary material for: Global Analysis of Polyfluorene via AB-Type Suzuki–Miyaura Polymerization: Empirical and Mechanistic Rationalization of Structural and Reaction Parameters on Molar Mass, Dispersity, and Yield
Source: ACS Polym Au. 2025 Dec 22;6(1):6–32. doi: 10.1021/acspolymersau.5c00121 (PMC12903433; doi:10.1021/acspolymersau.5c00121)
Supplement: Supplementary file 1 [file lg5c00121_si_001.zip › 15_series_Base_conditions.xlsx]

## Sheet: Sheet1
label	Reference	DOI	Corresponding_Author	Year	Repeat_Unit	Halide	Boronic_Acid	Side_Chain	Precat_Metal_Source	Added_Ligand	Added_Ligand_per_Metal	Ligand_Employed	Ligand_to_Metal_Ratio	Init_Aryl_Employed	Init_Halide_Employed	Init_Per_Metal	Init_Catalyst_Species	Additive_Species	Base	Base_Equiv_Per_Monomer	Solvents	Equiv_H2O_Per_Monomer	Concentration_Monomer_In_Organic_Solvent	Temperature	Mon2Cat_Ratio	Reaction_Time_Hours	Capping_Agent	Mn_theo	Is_Capping_Step	Mn_repeat_unit	Mn_observed_scaled_by_yield_divided_by_Mon2Cat_Ratio
A	Dong et al 2017	10.1021/acsmacrolett.7b00759	Q.-S. Hu	2017	fluorene-2,7-diyl	Br	Bpin	9,9-bis(n-hexyl)	Ph-NH(CCH3)O-Pd(P(Ad)3)-OTs	none	0	PAd3	1	2-(NHAc)-Ph	OTs	1	Ar-Pd(L)-X'	none	varied	10	THF/H2O	277	40	20	17	0.5	4-(OCH3)PhB(OH)2	5700	1	332.53	541.444
B	Huber et al 2019	10.1021/acs.macromol.9b01165	S. Mecking	2019	fluorene-2,7-diyl	Br	Bpin	9,9-bis(n-octyl)	P(tBu)3 Pd G2	none	0	P(tBu)3	1	4-((EtO)2(PO)-Ph	Br	1.6	Ar-Pd(L)-X'	none	varied	10	THF/H2O	372.442	16.4706	0	10	1	4-(O(CO)(CH(CH3)2)Br)PhBpin	3900	1	388.64	8500
C	Grisorio et al 2017	10.1021/acsmacrolett.7b00696	R. Grisorio	2017	fluorene-2,7-diyl	Br	Bpin	9,9-bis(n-octyl)	Na2PdCl4	P(tBu)3	2	P(tBu)3	2	none	none	0	X-M2-Pd(L)-X	none	varied	10	THF/H2O	277.469	20	20	20	0.5	none	7800	0	388.64	1847.56
D	Zhang et al 2012	10.1021/ja302745t	Q.-S. Hu	2012	fluorene-2,7-diyl	Br	Bpin	9,9-bis(n-hexyl)	Pd2(dba)3	P(tBu)3	4	P(tBu)3	2	4-Br-Ph	I	0.8	Ar-Pd(L)-X'	none	varied	10	THF/H2O	277.469	16.6667	20	8	0.5	none	2700	0	332.53	1736.11
E	Zhang et al 2016 (ACS Macro Lett)	10.1021/acsmacrolett.6b00230	Q.-S. Hu	2016	fluorene-2,7-diyl	Br	Bpin	9,9-bis(n-hexyl)	P(tBu)3 Pd G2	none	0	P(tBu)3	1	4-CH3-Ph	Br	1.7	Ar-Pd(L)-X'	none	varied	20	THF/H2O	554	17	0	8	0.67	none	2700	0	332.53	1660.71
F	Zhang et al 2015 (Macromolecules)	10.1021/ma502521u	Q.-S. Hu and K. Hong	2015	fluorene-2,7-diyl	Br	Bpin	9,9-bis(n-hexyl)	Pd2(dba)3	P(tBu)3	4	P(tBu)3	2	4-Br-Ph	I	1.66667	Ar-Pd(L)-X'	none	varied	10	THF/H2O	277	17	20	8	0.5	none	2700	0	332.53	1736.11
