# Supplementary material for: Global Analysis of Polyfluorene via AB-Type Suzuki–Miyaura Polymerization: Empirical and Mechanistic Rationalization of Structural and Reaction Parameters on Molar Mass, Dispersity, and Yield
Source: ACS Polym Au. 2025 Dec 22;6(1):6–32. doi: 10.1021/acspolymersau.5c00121 (PMC12903433; doi:10.1021/acspolymersau.5c00121)
Supplement: Supplementary file 1 [file lg5c00121_si_001.zip › 16_categorization_Base Equivalents Per Monomer.xlsx]

## Sheet: Sheet1
xbin_from	xbin_center	xbin_end	I	II	III	IV	not assigned
-1	0	1	16	0	76	0	8
1	2	3	8.69565	0	52.1739	39.1304	0
3	4	5	0	12.9032	19.3548	16.129	51.6129
5	6	7	0	0	50	50	0
7	8	9	0	50	50	0	0
9	10	11	28.0303	10.2273	50	7.19697	4.54545
11	12	13	14.2857	9.52381	76.1905	0	0
13	14	15
15	16	17	100	0	0	0	0
17	18	19
19	20	21	33.3333	13.3333	53.3333	0	0
21	22	23
