# Supplementary material for: Global Analysis of Polyfluorene via AB-Type Suzuki–Miyaura Polymerization: Empirical and Mechanistic Rationalization of Structural and Reaction Parameters on Molar Mass, Dispersity, and Yield
Source: ACS Polym Au. 2025 Dec 22;6(1):6–32. doi: 10.1021/acspolymersau.5c00121 (PMC12903433; doi:10.1021/acspolymersau.5c00121)
Supplement: Supplementary file 1 [file lg5c00121_si_001.zip › 16_series_Base Equivalents Per Monomer.xlsx]

## Sheet: Sheet1
legend_label	legend_reference	line_index	x_value	x_label	Mn_observed	Dispersity	Isolated_Yield	datapoints_number_min	datapoints_number_max	datapoints_different_values
A	Dong et al 2017	17	20		8100	1.2	83	2	100	TRUE
A	Dong et al 2017	18	15		8200	1.16	83	2	100	TRUE
A	Dong et al 2017	19	8		5700	1.15	64	2	100	TRUE
A	Dong et al 2017	21	12		6900	1.12	80	2	100	TRUE
A	Dong et al 2017	22	10		7700	1.12	79	2	100	TRUE
B	Grisorio et al 2014	64	20		19900	1.25	81	2	100	TRUE
B	Grisorio et al 2014	65	10		27000	1.19	80	2	100	TRUE
