# Supplementary material for: Global Analysis of Polyfluorene via AB-Type Suzuki–Miyaura Polymerization: Empirical and Mechanistic Rationalization of Structural and Reaction Parameters on Molar Mass, Dispersity, and Yield
Source: ACS Polym Au. 2025 Dec 22;6(1):6–32. doi: 10.1021/acspolymersau.5c00121 (PMC12903433; doi:10.1021/acspolymersau.5c00121)
Supplement: Supplementary file 1 [file lg5c00121_si_001.zip › 16_series_Base Equivalents Per Monomer_conditions.xlsx]

## Sheet: Sheet1
label	Reference	DOI	Corresponding_Author	Year	Repeat_Unit	Halide	Boronic_Acid	Side_Chain	Precat_Metal_Source	Added_Ligand	Added_Ligand_per_Metal	Ligand_Employed	Ligand_to_Metal_Ratio	Init_Aryl_Employed	Init_Halide_Employed	Init_Per_Metal	Init_Catalyst_Species	Additive_Species	Base	Base_Equiv_Per_Monomer	Solvents	Equiv_H2O_Per_Monomer	Concentration_Monomer_In_Organic_Solvent	Temperature	Mon2Cat_Ratio	Reaction_Time_Hours	Capping_Agent	Mn_theo	Is_Capping_Step	Mn_repeat_unit	Mn_observed_scaled_by_yield_divided_by_Mon2Cat_Ratio
A	Dong et al 2017	10.1021/acsmacrolett.7b00759	Q.-S. Hu	2017	fluorene-2,7-diyl	Br	Bpin	9,9-bis(n-hexyl)	Ph-NH(CCH3)O-Pd(P(Ad)3)-OTs	none	0	PAd3	1	2-(NHAc)-Ph	OTs	1	Ar-Pd(L)-X'	none	K2CO3		THF/H2O	277	40	0	17	1	4-(OCH3)PhB(OH)2	5700	1	332.53	523.897
B	Grisorio et al 2014	10.1039/c4py00028e	R. Grisorio and G. P. Suranna	2014	fluorene-2,7-diyl	Br	Bpin	9,9-bis(n-octyl)	Pd(OAc)2	P(tBu)3	2	P(tBu)3	2	none	none	0	X-M2-Pd(L)-X	Pd premixed before L addition	K3PO4		THF/H2O	554.939	20	20	20	0.17	none	7800	0	388.64	1687.5
