# Supplementary material for: Global Analysis of Polyfluorene via AB-Type Suzuki–Miyaura Polymerization: Empirical and Mechanistic Rationalization of Structural and Reaction Parameters on Molar Mass, Dispersity, and Yield
Source: ACS Polym Au. 2025 Dec 22;6(1):6–32. doi: 10.1021/acspolymersau.5c00121 (PMC12903433; doi:10.1021/acspolymersau.5c00121)
Supplement: Supplementary file 1 [file lg5c00121_si_001.zip › 17_categorization_Water Equivalents Per Monomer.xlsx]

## Sheet: Sheet1
xbin_from	xbin_center	xbin_end	I	II	III	IV	not assigned
0	100	200	3	12	52	19	14
200	300	400	33.1878	8.73362	47.1616	6.11354	4.80349
400	500	600	32.3529	5.88235	55.8824	2.94118	2.94118
600	700	800	0	0	0	0	100
800	900	1000	0	11.1111	88.8889	0	0
1000	1100	1200	0	0	100	0	0
