# Supplementary material for: Global Analysis of Polyfluorene via AB-Type Suzuki–Miyaura Polymerization: Empirical and Mechanistic Rationalization of Structural and Reaction Parameters on Molar Mass, Dispersity, and Yield
Source: ACS Polym Au. 2025 Dec 22;6(1):6–32. doi: 10.1021/acspolymersau.5c00121 (PMC12903433; doi:10.1021/acspolymersau.5c00121)
Supplement: Supplementary file 1 [file lg5c00121_si_001.zip › 17_series_Water Equivalents Per Monomer.xlsx]

## Sheet: Sheet1
legend_label	legend_reference	line_index	x_value	x_label	Mn_observed	Dispersity	Isolated_Yield	datapoints_number_min	datapoints_number_max	datapoints_different_values
A	Ying et al 2012	204			14900	1.31	92	2	100	TRUE
A	Ying et al 2012	205			14900	1.31	90	2	100	TRUE
B	Grisorio et al 2014	69	277.4695		10000	1.24	83	2	100	TRUE
B	Grisorio et al 2014	70	554.939		14000	1.16	85	2	100	TRUE
C	Grisorio et al 2014	66	277.4695		13600	1.26	84	2	100	TRUE
C	Grisorio et al 2014	67	554.939		17900	1.16	82	2	100	TRUE
D	Grisorio et al 2014	60	1109.8779		9900	1.41	51	2	100	TRUE
D	Grisorio et al 2014	63	277.4695		22100	1.28	82	2	100	TRUE
D	Grisorio et al 2014	65	554.939		27000	1.19	80	2	100	TRUE
E	M. T. Howell et al 2023	155	0		5700	1.22	57	2	100	TRUE
E	M. T. Howell et al 2023	156	294		7500	1.35	60	2	100	TRUE
F	M. T. Howell et al 2023	136	147		6300	1.41	39	2	100	TRUE
F	M. T. Howell et al 2023	146	88.2		3800	1.14	13	2	100	TRUE
F	M. T. Howell et al 2023	148	235.2		6200	1.2	44	2	100	TRUE
F	M. T. Howell et al 2023	149	294		9500	1.28	55	2	100	TRUE
F	M. T. Howell et al 2023	150	382.2		13600	1.53	77	2	100	TRUE
F	M. T. Howell et al 2023	151	441		13200	1.59	91	2	100	TRUE
