# Supplementary material for: Global Analysis of Polyfluorene via AB-Type Suzuki–Miyaura Polymerization: Empirical and Mechanistic Rationalization of Structural and Reaction Parameters on Molar Mass, Dispersity, and Yield
Source: ACS Polym Au. 2025 Dec 22;6(1):6–32. doi: 10.1021/acspolymersau.5c00121 (PMC12903433; doi:10.1021/acspolymersau.5c00121)
Supplement: Supplementary file 1 [file lg5c00121_si_001.zip › 17_series_Water Equivalents Per Monomer_conditions.xlsx]

## Sheet: Sheet1
label	Reference	DOI	Corresponding_Author	Year	Repeat_Unit	Halide	Boronic_Acid	Side_Chain	Precat_Metal_Source	Added_Ligand	Added_Ligand_per_Metal	Ligand_Employed	Ligand_to_Metal_Ratio	Init_Aryl_Employed	Init_Halide_Employed	Init_Per_Metal	Init_Catalyst_Species	Additive_Species	Base	Base_Equiv_Per_Monomer	Solvents	Equiv_H2O_Per_Monomer	Concentration_Monomer_In_Organic_Solvent	Temperature	Mon2Cat_Ratio	Reaction_Time_Hours	Capping_Agent	Mn_theo	Is_Capping_Step	Mn_repeat_unit	Mn_observed_scaled_by_yield_divided_by_Mon2Cat_Ratio
A	Ying et al 2012	10.1002/adma.201202817.	T.-Q. Nguyen and G. C. Bazan	2012	fluorene-2,7-diyl	Br	Bpin	9,9-bis(n-octyl)	Ph-Pd(P(tBu)3)-Br	none	0	P(tBu)3	1	Ph	Br	1	Ar-Pd(L)-X'	none	Na2CO3	60	THF/H2O			25	20	0.17	none	7800	0	388.64	809.783
B	Grisorio et al 2014	10.1039/c4py00028e	R. Grisorio and G. P. Suranna	2014	fluorene-2,7-diyl	Br	Bpin	9,9-bis(n-octyl)	Pd(OAc)2	P(tBu)3	2	P(tBu)3	2	none	none	0	X-M2-Pd(L)-X	Pd premixed before L addition	K3PO4	10	THF/H2O		20	20	7	0.17	none	2700	0	388.64	1721.17
C	Grisorio et al 2014	10.1039/c4py00028e	R. Grisorio and G. P. Suranna	2014	fluorene-2,7-diyl	Br	Bpin	9,9-bis(n-octyl)	Pd(OAc)2	P(tBu)3	2	P(tBu)3	2	none	none	0	X-M2-Pd(L)-X	Pd premixed before L addition	K3PO4	10	THF/H2O		20	20	10	0.17	none	3900	0	388.64	1619.05
D	Grisorio et al 2014	10.1039/c4py00028e	R. Grisorio and G. P. Suranna	2014	fluorene-2,7-diyl	Br	Bpin	9,9-bis(n-octyl)	Pd(OAc)2	P(tBu)3	2	P(tBu)3	2	none	none	0	X-M2-Pd(L)-X	Pd premixed before L addition	K3PO4	10	THF/H2O		20	20	20	0.17	none	7800	0	388.64	1347.56
E	M. T. Howell et al 2023	10.1039/d3py00580a	E. E. Nesterov	2023	fluorene-2,7-diyl	Br	B(OCH2)3CCH3	9,9-bis(n-octyl)	oTol-Pd(RuPhos)-I	none	0	RuPhos	1	2-CH3-Ph	I	1	Ar-Pd(L)-X'	none	none	0	THF/H2O		19	30	24	4	none		0	388.64	416.667
F	M. T. Howell et al 2023	10.1039/d3py00580a	E. E. Nesterov	2023	fluorene-2,7-diyl	Br	B-MIDA	9,9-bis(n-octyl)	oTol-Pd(RuPhos)-I	none	0	RuPhos	1	2-CH3-Ph	I	1	Ar-Pd(L)-X'	0,5 eq. Ag2SO4	Cs2CO3	10	THF/H2O		19	30	24	42	none		0	388.64	1217.95
