# Supplementary material for: Global Analysis of Polyfluorene via AB-Type Suzuki–Miyaura Polymerization: Empirical and Mechanistic Rationalization of Structural and Reaction Parameters on Molar Mass, Dispersity, and Yield
Source: ACS Polym Au. 2025 Dec 22;6(1):6–32. doi: 10.1021/acspolymersau.5c00121 (PMC12903433; doi:10.1021/acspolymersau.5c00121)
Supplement: Supplementary file 1 [file lg5c00121_si_001.zip › 19_categorization_Concentration Monomer In Organic Solvent.xlsx]

## Sheet: Sheet1
xbin_from	xbin_center	xbin_end	I	II	III	IV	not assigned
0	15	30	25.5591	7.98722	56.5495	6.38978	3.51438
30	45	60	42.8571	19.0476	38.0952	0	0
60	75	90	0	10.5263	5.26316	26.3158	57.8947
90	110	120	50	0	50	0	0
120	140	150
150	170	180	0	33.3333	13.3333	0	53.3333
