# Supplementary material for: Global Analysis of Polyfluorene via AB-Type Suzuki–Miyaura Polymerization: Empirical and Mechanistic Rationalization of Structural and Reaction Parameters on Molar Mass, Dispersity, and Yield
Source: ACS Polym Au. 2025 Dec 22;6(1):6–32. doi: 10.1021/acspolymersau.5c00121 (PMC12903433; doi:10.1021/acspolymersau.5c00121)
Supplement: Supplementary file 1 [file lg5c00121_si_001.zip › 20_series_Capping Agent.xlsx]

## Sheet: Sheet1
legend_label	legend_reference	line_index	x_value	x_label	Mn_observed	Dispersity	Isolated_Yield	datapoints_number_min	datapoints_number_max	datapoints_different_values
A	Elmalem et al 2012	35	4-(NO2)PhBpin	11	3900	1.3	50	2	100	TRUE
A	Elmalem et al 2012	40	4-(CN)PhBpin	8	3900	1.26	50	2	100	TRUE
A	Elmalem et al 2012	50	4-(OCH3)PhBpin	14	3900	1.18	50	2	100	TRUE
B	Elmalem et al 2012	38	4-(NO2)PhBpin	11	3900	1.29	50	2	100	TRUE
B	Elmalem et al 2012	42	4-(CN)PhBpin	8	3900	1.25	50	2	100	TRUE
C	Elmalem et al 2012	39	3,5-(CF3)2PhBpin	2	3900	1.28	50	2	100	TRUE
C	Elmalem et al 2012	43	4-(NO2)PhBpin	11	3900	1.25	53	2	100	TRUE
C	Elmalem et al 2012	44	4-(NHBoc)PhBpin	10	3900	1.24	51	2	100	TRUE
C	Elmalem et al 2012	47	4-(CN)PhBpin	8	3900	1.21	56	2	100	TRUE
C	Elmalem et al 2012	48	4-(OCH3)PhBpin	14	3900	1.21	55	2	100	TRUE
C	Elmalem et al 2012	49	3,5-(OCH3)2PhBpin	3	3900	1.2	50	2	100	TRUE
D	Zhang et al 2015 (ChemCommun)	248	4-(CH3)PhB(OH)2	5	12500	1.17	87	2	100	TRUE
D	Zhang et al 2015 (ChemCommun)	249	2-(OH)PhB(OH)2	1	13000	1.17	80	2	100	TRUE
D	Zhang et al 2015 (ChemCommun)	251	4-(F)PhB(OH)2	9	10400	1.16	80	2	100	TRUE
D	Zhang et al 2015 (ChemCommun)	252	4-((CO)CH3)PhB(OH)2	4	13500	1.16	73	2	100	TRUE
D	Zhang et al 2015 (ChemCommun)	254	4-(OCH3)PhB(OH)2	13	11700	1.15	87	2	100	TRUE
E	Huber et al 2019	95	4-(CHCH2)PhBpin	6	5000	1.16	60	2	100	TRUE
E	Huber et al 2019	96	4-(O(CO)(CH(CH3)2)Br)PhBpin	12	6200	1.15	60	2	100	TRUE
F	Huber et al 2019	92	4-(CHCH2)PhBpin	6	4400	1.18	60	2	100	TRUE
F	Huber et al 2019	93	4-(O(CO)(CH(CH3)2)Br)PhBpin	12	6300	1.18	60	2	100	TRUE
G	Zhang et al 2016 (ACS Macro Lett)	377	4-(CN)PhB(OH)2	7	6400	1.14	80	2	100	TRUE
G	Zhang et al 2016 (ACS Macro Lett)	383	4-(CH3)PhB(OH)2	5	7700	1.13	83	2	100	TRUE
G	Zhang et al 2016 (ACS Macro Lett)	390	4-(OCH3)PhB(OH)2	13	8000	1.12	83	2	100	TRUE
