# Supplementary material for: Global Analysis of Polyfluorene via AB-Type Suzuki–Miyaura Polymerization: Empirical and Mechanistic Rationalization of Structural and Reaction Parameters on Molar Mass, Dispersity, and Yield
Source: ACS Polym Au. 2025 Dec 22;6(1):6–32. doi: 10.1021/acspolymersau.5c00121 (PMC12903433; doi:10.1021/acspolymersau.5c00121)
Supplement: Supplementary file 1 [file lg5c00121_si_001.zip › 20_series_Capping Agent_conditions.xlsx]

## Sheet: Sheet1
label	Reference	DOI	Corresponding_Author	Year	Repeat_Unit	Halide	Boronic_Acid	Side_Chain	Precat_Metal_Source	Added_Ligand	Added_Ligand_per_Metal	Ligand_Employed	Ligand_to_Metal_Ratio	Init_Aryl_Employed	Init_Halide_Employed	Init_Per_Metal	Init_Catalyst_Species	Additive_Species	Base	Base_Equiv_Per_Monomer	Solvents	Equiv_H2O_Per_Monomer	Concentration_Monomer_In_Organic_Solvent	Temperature	Mon2Cat_Ratio	Reaction_Time_Hours	Capping_Agent	Mn_theo	Is_Capping_Step	Mn_repeat_unit	Mn_observed_scaled_by_yield_divided_by_Mon2Cat_Ratio
A	Elmalem et al 2012	10.1021/ja3080677	W. T. S. Huck	2012	fluorene-2,7-diyl	Br	Bpin	9,9-bis(n-octyl)	DPA-Pd(P(tBu)3)-Br	none	0	P(tBu)3	1	7-(Ph2N)-1,1-(n-Oct)2-Fluorene-2-yl	Br	1	Ar-Pd(L)-X'	none	CsF	11	THF/H2O	865.705	6.49351	0	20	0.25	varied	7800	1	388.64	390
B	Elmalem et al 2012	10.1021/ja3080677	W. T. S. Huck	2012	fluorene-2,7-diyl	Br	Bpin	9,9-bis(n-octyl)	Ph-Pd(P(tBu)3)-Br	none	0	P(tBu)3	1	Ph	Br	1	Ar-Pd(L)-X'	none	CsF	11	THF/H2O	865.705	6.49351	0	20	0.25	varied	7800	1	388.64	390
C	Elmalem et al 2012	10.1021/ja3080677	W. T. S. Huck	2012	fluorene-2,7-diyl	Br	Bpin	9,9-bis(n-octyl)	Pyr-Pd(P(tBu)3)-Br	none	0	P(tBu)3	1	1-Pyrene	Br	1	Ar-Pd(L)-X'	none	CsF	11	THF/H2O	865.705	6.49351	0	20	0.25	varied	7800	1	388.64	390
D	Zhang et al 2015 (ChemCommun)	10.1039/c5cc06188a	Q.-S. Hu and K. Hong	2015	fluorene-2,7-diyl	Br	Bpin	9,9-bis(n-hexyl)	Pd2(dba)3	P(tBu)3	4	P(tBu)3	2	4-OTf-Ph	Br	1.66667	Ar-Pd(L)-X'	none	K3PO4	10	THF/H2O	277.469	16.8691	0	8	0.42	varied	2700	1	332.53	2031.25
E	Huber et al 2019	10.1021/acs.macromol.9b01165	S. Mecking	2019	fluorene-2,7-diyl	Br	Bpin	9,9-bis(n-octyl)	(EtO)2(PO)Ph-Pd(P(tBu)3)-Br	none	0	P(tBu)3	1	4-((EtO)2(PO)-Ph	Br	1	Ar-Pd(L)-X'	none	CsF	4	THF/H2O	372.442	5.96	0	10	1	varied	3900	1	388.64	833.333
F	Huber et al 2019	10.1021/acs.macromol.9b01165	S. Mecking	2019	fluorene-2,7-diyl	Br	Bpin	9,9-bis(n-octyl)	P(tBu)3 Pd G2	none	0	P(tBu)3	1	4-((EtO)2(PO)-Ph	Br	1.6	Ar-Pd(L)-X'	none	K2CO3	10	THF/H2O	372.442	16.4706	0	10	1	varied	3900	1	388.64	733.333
G	Zhang et al 2016 (ACS Macro Lett)	10.1021/acsmacrolett.6b00230	Q.-S. Hu	2016	fluorene-2,7-diyl	Br	Bpin	9,9-bis(n-hexyl)	P(tBu)3 Pd G2	none	0	P(tBu)3	1	4-COOEt-Ph	Br	1.7	Ar-Pd(L)-X'	none	K2CO3	10	THF/H2O	277	17	0	8	0.67	varied	2700	1	332.53	1159.64
