# Supplementary material for: Global Analysis of Polyfluorene via AB-Type Suzuki–Miyaura Polymerization: Empirical and Mechanistic Rationalization of Structural and Reaction Parameters on Molar Mass, Dispersity, and Yield
Source: ACS Polym Au. 2025 Dec 22;6(1):6–32. doi: 10.1021/acspolymersau.5c00121 (PMC12903433; doi:10.1021/acspolymersau.5c00121)
Supplement: Supplementary file 1 [file lg5c00121_si_001.zip › 21_series_Monomer-to-Catalyst Ratio.xlsx]

## Sheet: Sheet1
legend_label	legend_reference	line_index	x_value	x_label	Mn_observed	Dispersity	Isolated_Yield	datapoints_number_min	datapoints_number_max	datapoints_different_values
A	Sun et al 2016	182	25		20100	1.73	92	2	100	TRUE
A	Sun et al 2016	188	20		18400	1.69	88	2	100	TRUE
A	Sun et al 2016	196	15		16300	1.58	89	2	100	TRUE
B	Zhang et al 2015 (J Pol Sci A Pol Chem)	256	25		13300	1.79	39	2	100	TRUE
B	Zhang et al 2015 (J Pol Sci A Pol Chem)	258	20		9400	1.36	27	2	100	TRUE
B	Zhang et al 2015 (J Pol Sci A Pol Chem)	260	18		8700	1.2	26	2	100	TRUE
B	Zhang et al 2015 (J Pol Sci A Pol Chem)	262	15		6900	1.17	22	2	100	TRUE
C	Fischer et al 2013	52	20		15000	1.25		2	100	TRUE
C	Fischer et al 2013	53	10		6800	1.15		2	100	TRUE
D	Kosaka et al 2018	120	20		15300	1.43	85	2	100	TRUE
D	Kosaka et al 2018	122	10		6300	1.22	72	2	100	TRUE
E	Sui et al 2014	180	20		20800	1.64	67	2	100	TRUE
E	Sui et al 2014	181	10		10500	1.56	59	2	100	TRUE
F	Sun et al 2016	185	25		18300	1.78	82	2	100	TRUE
F	Sun et al 2016	191	20		17200	1.82	87	2	100	TRUE
F	Sun et al 2016	199	15		16300	1.65	86	2	100	TRUE
G	Zhang et al 2015 (J Pol Sci A Pol Chem)	255	25		19400	1.93	88	2	100	TRUE
G	Zhang et al 2015 (J Pol Sci A Pol Chem)	261	15		13800	1.72	77	2	100	TRUE
H	Fischer et al 2013	51	20		9900	1.19		2	100	TRUE
H	Fischer et al 2013	54	10		7100	1.2		2	100	TRUE
I	Sun et al 2016	183	25		20100	1.66	89	2	100	TRUE
I	Sun et al 2016	190	20		18500	1.62	90	2	100	TRUE
I	Sun et al 2016	194	15		15600	1.65	85	2	100	TRUE
J	Ying et al 2012	202	25		17700	1.49	82	2	100	TRUE
J	Ying et al 2012	204	20		14900	1.31	92	2	100	TRUE
J	Ying et al 2012	212	17		13500	1.39	87	2	100	TRUE
J	Ying et al 2012	213	14		11600	1.31	91	2	100	TRUE
J	Ying et al 2012	214	13		10900	1.24	90	2	100	TRUE
J	Ying et al 2012	215	11		9800	1.27	93	2	100	TRUE
J	Ying et al 2012	216	10		8100	1.26	95	2	100	TRUE
K	Sun et al 2016	187	25		18900	1.77	90	2	100	TRUE
K	Sun et al 2016	193	20		18100	1.74	81	2	100	TRUE
K	Sun et al 2016	197	15		17500	1.8	83	2	100	TRUE
L	Sun et al 2016	184	25		18900	1.61	88	2	100	TRUE
L	Sun et al 2016	189	20		17400	1.64	91	2	100	TRUE
L	Sun et al 2016	195	15		14700	1.59	89	2	100	TRUE
M	M. T. Howell et al 2024	165	24		7200	1.43	70	2	100	TRUE
M	M. T. Howell et al 2024	177	12		4080	1.3	76	2	100	TRUE
N	Sun et al 2016	186	25		17000	1.78	84	2	100	TRUE
N	Sun et al 2016	192	20		15400	1.77	83	2	100	TRUE
N	Sun et al 2016	198	15		12500	1.74	86	2	100	TRUE
O	Dong et al 2017	22	17		7700	1.12	79	2	100	TRUE
O	Dong et al 2017	30	11		3400	1.16	84	2	100	TRUE
O	Dong et al 2017	31	8		5900	1.16	85	2	100	TRUE
P	M. T. Howell et al 2024	175	12		5660	1.07	42	2	100	TRUE
P	M. T. Howell et al 2024	176	24		8760	1.67	54	2	100	TRUE
Q	Zhang et al 2015 (ChemCommun)	243	17		19400	1.17	65	2	100	TRUE
Q	Zhang et al 2015 (ChemCommun)	253	8		9600	1.16	85	2	100	TRUE
R	Delabie et al 2021	9	3		6600	1.2		2	100	TRUE
R	Delabie et al 2021	10	5		9900	1.2		2	100	TRUE
R	Delabie et al 2021	11	8		17500	1.3		2	100	TRUE
R	Delabie et al 2021	12	10		21000	1.3		2	100	TRUE
R	Delabie et al 2021	13	15		28300	1.4		2	100	TRUE
R	Delabie et al 2021	14	20		30700	1.6		2	100	TRUE
R	Delabie et al 2021	15	25		33200	1.5		2	100	TRUE
S	Delabie et al 2021	2	3		3700	1.2	22	2	100	TRUE
S	Delabie et al 2021	3	5		5400	1.2	41	2	100	TRUE
S	Delabie et al 2021	4	8		7900	1.2	56	2	100	TRUE
S	Delabie et al 2021	5	10		8700	1.2	67	2	100	TRUE
S	Delabie et al 2021	6	15		17100	1.2	33	2	100	TRUE
S	Delabie et al 2021	7	20		24500	1.4	55	2	100	TRUE
S	Delabie et al 2021	8	25		25800	1.3	42	2	100	TRUE
T	Grisorio et al 2014	55	25		28100	1.31	81	2	100	TRUE
T	Grisorio et al 2014	63	20		22100	1.28	82	2	100	TRUE
T	Grisorio et al 2014	66	10		13600	1.26	84	2	100	TRUE
T	Grisorio et al 2014	68	8		11900	1.26	84	2	100	TRUE
T	Grisorio et al 2014	69	7		10000	1.24	83	2	100	TRUE
U	Grisorio et al 2014	65	20		27000	1.19	80	2	100	TRUE
U	Grisorio et al 2014	67	10		17900	1.16	82	2	100	TRUE
U	Grisorio et al 2014	70	7		14000	1.16	85	2	100	TRUE
V	Zhang et al 2012	217	25		31400	1.2	73	2	100	TRUE
V	Zhang et al 2012	223	17		21200	1.2	76	2	100	TRUE
V	Zhang et al 2012	224	13		15300	1.15	83	2	100	TRUE
V	Zhang et al 2012	228	8		7800	1.26	80	2	100	TRUE
W	Zhang et al 2016 (ACS Macro Lett)	340	25		21000	1.24	73	2	100	TRUE
W	Zhang et al 2016 (ACS Macro Lett)	341	17		14800	1.17	83	2	100	TRUE
W	Zhang et al 2016 (ACS Macro Lett)	366	8		8500	1.16	87	2	100	TRUE
X	Zhang et al 2016 (ACS Macro Lett)	342	17		17300	1.13	75	2	100	TRUE
X	Zhang et al 2016 (ACS Macro Lett)	390	8		8000	1.12	83	2	100	TRUE
Y	M. T. Howell et al 2023	136	24		6300	1.41	39	2	100	TRUE
Y	M. T. Howell et al 2023	142	8		4800	1.16	37	2	100	TRUE
Y	M. T. Howell et al 2023	143	16		5100	1.14	21	2	100	TRUE
Z	M. T. Howell et al 2023	139	8		5400	1.21	59	2	100	TRUE
Z	M. T. Howell et al 2023	140	16		8100	1.49	59	2	100	TRUE
Z	M. T. Howell et al 2023	141	24		10900	1.39	42	2	100	TRUE
AA	Zhang et al 2015 (Macromolecules)	263	25		31400	1.2	73	2	100	TRUE
AA	Zhang et al 2015 (Macromolecules)	265	17		21200	1.2	76	2	100	TRUE
AA	Zhang et al 2015 (Macromolecules)	266	13		15300	1.15	83	2	100	TRUE
AA	Zhang et al 2015 (Macromolecules)	338	8		9500	1.14	80	2	100	TRUE
AB	Zhang et al 2015 (Macromolecules)	264	17		16600	1.18	75	2	100	TRUE
AB	Zhang et al 2015 (Macromolecules)	321	8		8500	1.16	80	2	100	TRUE
AB	Zhang et al 2015 (Macromolecules)	339	6		6300	1.15	87	2	100	TRUE
