# Supplementary material for: Global Analysis of Polyfluorene via AB-Type Suzuki–Miyaura Polymerization: Empirical and Mechanistic Rationalization of Structural and Reaction Parameters on Molar Mass, Dispersity, and Yield
Source: ACS Polym Au. 2025 Dec 22;6(1):6–32. doi: 10.1021/acspolymersau.5c00121 (PMC12903433; doi:10.1021/acspolymersau.5c00121)
Supplement: Supplementary file 1 [file lg5c00121_si_001.zip › 21_series_Monomer-to-Catalyst Ratio_conditions.xlsx]

## Sheet: Sheet1
label	Reference	DOI	Corresponding_Author	Year	Repeat_Unit	Halide	Boronic_Acid	Side_Chain	Precat_Metal_Source	Added_Ligand	Added_Ligand_per_Metal	Ligand_Employed	Ligand_to_Metal_Ratio	Init_Aryl_Employed	Init_Halide_Employed	Init_Per_Metal	Init_Catalyst_Species	Additive_Species	Base	Base_Equiv_Per_Monomer	Solvents	Equiv_H2O_Per_Monomer	Concentration_Monomer_In_Organic_Solvent	Temperature	Mon2Cat_Ratio	Reaction_Time_Hours	Capping_Agent	Mn_theo	Is_Capping_Step	Mn_repeat_unit	Mn_observed_scaled_by_yield_divided_by_Mon2Cat_Ratio
A	Sun et al 2016	10.1002/macp.201600412	H. Zhan and Y. Cheng	2016	fluorene-2,7-diyl	Br	BO2(CH2)3	9,9-bis(n-octyl)	N-(2-OctDodec)perylenediimide-N'-(bisoctyl-fluorene)-Pd(P(2,4-Me2Ph)3)2-Br	none	0	P(Xyl)3	2	4-(2-(N-(2-OctDodec)perylenediimide-N'-yl)-9,9-(n-Oct)2fluorene-7-yl)-Ph	Br	1	Ar-Pd(L)-X'	none	K3PO4	2	THF/H2O	66.5927		25		1	4-(tBu)PhB(OH)2	5800	1	388.64	1220.97
AA	Zhang et al 2015 (J Pol Sci A Pol Chem)	10.1002/pola.27577	H. Zhan	2015	fluorene-2,7-diyl	Br	BO2(CH2)3	9,9-bis(n-octyl)	4-(bis(pTol)N)Ph-Pd(PCy3)2-I	none	0	PCy3	2	4-((pTol)2N)-Ph	I	1	Ar-Pd(L)-X'	none	KF	4	THF/H2O	33.2963	66.6667	25		12	none	5800	0	388.64	2090.91
AB	Fischer et al 2013	10.1021/ja311497e	S. Mecking	2013	fluorene-2,7-diyl	Br	Bpin	9,9-bis(n-octyl)	Me2C-EtglycolPh-Pd(P(tBu)3)-Br	none	0	P(tBu)3	1	4-(acetone acetal-1,2-dihydroxyethyl)-Ph	Br	1	Ar-Pd(L)-X'	none	CsF	4	THF/H2O	660.642	3	0		3	none	3900	0	388.64
B	Kosaka et al 2018	10.1021/acs.macromol.7b01990	T. Yokozawa	2018	fluorene-2,7-diyl	Br	Bpin	9,9-bis(n-octyl)	oTol-Pd(AmPhos)-Br	none	0	AmPhos	1	2-CH3-Ph	Br	1	Ar-Pd(L)-X'	pre-stirred w/base	CsF	3	THF/H2O	533	8.58333	20		24	none	3900	0	388.64	875
C	Sui et al 2014	10.1039/c4py00917g	X. Shi and Y. Geng	2014	fluorene-2,7-diyl	Br	BO2(CH2)3	9,9-bis(n-octyl)	Pd(IPr)OAc2	none	0	IPr	1	none	none	0	X-M2-Pd(L)-X	none	K3PO4	4	THF/H2O	111	50	20		1	none	3900	0	388.64	1779.66
D	Sun et al 2016	10.1002/macp.201600412	H. Zhan and Y. Cheng	2016	fluorene-2,7-diyl	Br	BO2(CH2)3	9,9-bis(n-octyl)	N-(2-OctDodec)perylenediimide-N'-(bisoctyl-fluorene)-Pd(PCy3)2-Br	none	0	PCy3	2	4-(2-(N-(2-OctDodec)perylenediimide-N'-yl)-9,9-(n-Oct)2fluorene-7-yl)-Ph	Br	1	Ar-Pd(L)-X'	none	K3PO4	2	THF/H2O	66.5927		75		1	4-(tBu)PhB(OH)2	5800	1	388.64	1263.57
E	Zhang et al 2015 (J Pol Sci A Pol Chem)	10.1002/pola.27577	H. Zhan	2015	fluorene-2,7-diyl	Br	BO2(CH2)3	9,9-bis(n-octyl)	4-(bis(pTol)N)Ph-Pd(PCy3)2-I	none	0	PCy3	2	4-((pTol)2N)-Ph	I	1	Ar-Pd(L)-X'	none	KF	4	THF/H2O	33.2963	66.6667	75		5	none	5800	0	388.64	1194.81
F	Fischer et al 2013	10.1021/ja311497e	S. Mecking	2013	fluorene-2,7-diyl	Br	Bpin	9,9-bis(n-octyl)	THPOCH2Ph-Pd(P(tBu)3)-Br	none	0	P(tBu)3	1	4-THPOCH3-Ph	Br	1	Ar-Pd(L)-X'	none	CsF	4	THF/H2O	660.642	3	0		3	none	3900	0	388.64
G	Sun et al 2016	10.1002/macp.201600412	H. Zhan and Y. Cheng	2016	fluorene-2,7-diyl	Br	BO2(CH2)3	9,9-bis(n-octyl)	N-(2-OctDodec)perylenediimide-N'-(pentylCOO-Ph)-Pd(P(2,4-Me2Ph)3)2-Br	none	0	P(Xyl)3	2	4-(1-(N-(2-OctDodec)perylenediimide-N'-yl)pentane-5-COO)-Ph	Br	1	Ar-Pd(L)-X'	none	K3PO4	2	THF/H2O	66.5927		25		1	4-(tBu)PhB(OH)2	5800	1	388.64	1223.53
H	Ying et al 2012	10.1002/adma.201202817.	T.-Q. Nguyen and G. C. Bazan	2012	fluorene-2,7-diyl	Br	Bpin	9,9-bis(n-octyl)	Ph-Pd(P(tBu)3)-Br	none	0	P(tBu)3	1	Ph	Br	1	Ar-Pd(L)-X'	none	Na2CO3	60	THF/H2O			25		0.17	none	3900	0	388.64	852.632
I	Sun et al 2016	10.1002/macp.201600412	H. Zhan and Y. Cheng	2016	fluorene-2,7-diyl	Br	BO2(CH2)3	9,9-bis(n-octyl)	N-(2-OctDodec)perylenediimide-N'-(pentylCOO-Ph)-Pd(PCy3)2-Br	none	0	PCy3	2	4-(1-(N-(2-OctDodec)perylenediimide-N'-yl)pentane-5-COO)-Ph	Br	1	Ar-Pd(L)-X'	none	K3PO4	2	THF/H2O	66.5927		75		1	4-(tBu)PhB(OH)2	5800	1	388.64	1405.62
J	Sun et al 2016	10.1002/macp.201600412	H. Zhan and Y. Cheng	2016	fluorene-2,7-diyl	Br	BO2(CH2)3	9,9-bis(n-octyl)	N-(2-OctDodec)perylenediimide-N'-Ph-Pd(P(2,4-Me2Ph)3)2-Br	none	0	P(Xyl)3	2	4-(4-(N-(2-OctDodec)perylenediimide-N'-yl)Ph)-Ph	Br	1	Ar-Pd(L)-X'	none	K3PO4	2	THF/H2O	66.5927		25		1	4-(tBu)PhB(OH)2	5800	1	388.64	1101.12
K	M. T. Howell et al 2024	10.1021/acs.macromol.4c01303	E. E. Nesterov	2024	fluorene-2,7-diyl	Br	B(OH)2	9,9-bis(n-octyl)	oTol-Pd(RuPhos)-I	none	0	RuPhos	1	2-CH3-Ph	I	1	Ar-Pd(L)-X'	none	K3PO4	10	THF/H2O	147	19	30		24	none		0	388.64	447.368
L	Sun et al 2016	10.1002/macp.201600412	H. Zhan and Y. Cheng	2016	fluorene-2,7-diyl	Br	BO2(CH2)3	9,9-bis(n-octyl)	N-(2-OctDodec)perylenediimide-N'-Ph-Pd(PCy3)2-Br	none	0	PCy3	2	4-(4-(N-(2-OctDodec)perylenediimide-N'-yl)Ph)-Ph	Br	1	Ar-Pd(L)-X'	none	K3PO4	2	THF/H2O	66.5927		75		1	4-(tBu)PhB(OH)2	5800	1	388.64	968.992
M	Dong et al 2017	10.1021/acsmacrolett.7b00759	Q.-S. Hu	2017	fluorene-2,7-diyl	Br	Bpin	9,9-bis(n-hexyl)	Ph-NH(CCH3)O-Pd(P(Ad)3)-OTs	none	0	PAd3	1	2-(NHAc)-Ph	OTs	1	Ar-Pd(L)-X'	none	K2CO3	10	THF/H2O	277	40	0		1	4-(OCH3)PhB(OH)2	2700	1	332.53	867.647
N	M. T. Howell et al 2024	10.1021/acs.macromol.4c01303	E. E. Nesterov	2024	fluorene-2,7-diyl	Br	B-MIDA	9,9-bis(n-octyl)	oTol-Pd(RuPhos)-I	none	0	RuPhos	1	2-CH3-Ph	I	1	Ar-Pd(L)-X'	0,5 eq. Ag2SO4	K3PO4	10	THF/H2O	147	19	30		40	none		0	388.64	1123.02
O	Zhang et al 2015 (ChemCommun)	10.1039/c5cc06188a	Q.-S. Hu and K. Hong	2015	fluorene-2,7-diyl	Br	Bpin	9,9-bis(n-hexyl)	Pd2(dba)3	P(tBu)3	4	P(tBu)3	2	4-OTf-Ph	Br	1.66667	Ar-Pd(L)-X'	none	K3PO4	10	THF/H2O	277.469	16.8691	0		0.42	none	2700	0	332.53	1411.76
P	Delabie et al 2021	10.1021/acs.macromol.1c00386	G. Koeckelberghs	2021	fluorene-2,7-diyl	Br	Bpin	9,9-bis(S-3,7-dimethyloctyl)	P(tBu)3 Pd G2	none	0	P(tBu)3	1	2-CH3-4,5-(AcO)2-Ph	Br	1.7	Ar-Pd(L)-X'	none	K2CO3	10	THF/H2O	278	167	20		16	PhB(OH)2		1	444.75
Q	Delabie et al 2021	10.1021/acs.macromol.1c00386	G. Koeckelberghs	2021	fluorene-2,7-diyl	Br	Bpin	9,9-bis(S-3,7-dimethyloctyl)	P(tBu)3 Pd G2	none	0	P(tBu)3	1	2-CH3-Ph	Br	1.7	Ar-Pd(L)-X'	none	K2CO3	10	THF/H2O	278	167	20		16	PhB(OH)2		1	444.75	5606.06
R	Grisorio et al 2014	10.1039/c4py00028e	R. Grisorio and G. P. Suranna	2014	fluorene-2,7-diyl	Br	Bpin	9,9-bis(n-octyl)	Pd(OAc)2	P(tBu)3	2	P(tBu)3	2	none	none	0	X-M2-Pd(L)-X	Pd premixed before L addition	K3PO4	10	THF/H2O	277.469	20	20		0.17	none	2700	0	388.64	1721.17
S	Grisorio et al 2014	10.1039/c4py00028e	R. Grisorio and G. P. Suranna	2014	fluorene-2,7-diyl	Br	Bpin	9,9-bis(n-octyl)	Pd(OAc)2	P(tBu)3	2	P(tBu)3	2	none	none	0	X-M2-Pd(L)-X	Pd premixed before L addition	K3PO4	10	THF/H2O	554.939	20	20		0.17	none	2700	0	388.64	2352.94
T	Zhang et al 2012	10.1021/ja302745t	Q.-S. Hu	2012	fluorene-2,7-diyl	Br	Bpin	9,9-bis(n-hexyl)	Pd2(dba)3	P(tBu)3	4	P(tBu)3	2	4-COOEt-Ph	I	0.8	Ar-Pd(L)-X'	none	K3PO4	10	THF/H2O	277.469	16.6667	0		0.5	none	2700	0	332.53	1218.75
U	Zhang et al 2016 (ACS Macro Lett)	10.1021/acsmacrolett.6b00230	Q.-S. Hu	2016	fluorene-2,7-diyl	Br	Bpin	9,9-bis(n-hexyl)	P(tBu)3 Pd G2	none	0	P(tBu)3	1	4-Br-Ph	I	1.7	Ar-Pd(L)-X'	none	K3PO4	10	THF/H2O	277	17	0		0.5	none	2700	0	332.53	1221.26
V	Zhang et al 2016 (ACS Macro Lett)	10.1021/acsmacrolett.6b00230	Q.-S. Hu	2016	fluorene-2,7-diyl	Br	Bpin	9,9-bis(n-hexyl)	P(tBu)3 Pd G2	none	0	P(tBu)3	1	4-COOEt-Ph	Br	1.7	Ar-Pd(L)-X'	none	K2CO3	10	THF/H2O	277	17	0		0.67	4-(OCH3)PhB(OH)2	2700	1	332.53	1204.82
W	M. T. Howell et al 2023	10.1039/d3py00580a	E. E. Nesterov	2023	fluorene-2,7-diyl	Br	B-MIDA	9,9-bis(n-octyl)	oTol-Pd(RuPhos)-I	none	0	RuPhos	1	2-CH3-Ph	I	1	Ar-Pd(L)-X'	0,5 eq. Ag2SO4	Cs2CO3	10	THF/H2O	147	19	30		42	none		0	388.64	1621.62
X	M. T. Howell et al 2023	10.1039/d3py00580a	E. E. Nesterov	2023	fluorene-2,7-diyl	Br	B-MIDA	9,9-bis(n-octyl)	oTol-Pd(RuPhos)-I	none	0	RuPhos	1	2-CH3-Ph	I	1	Ar-Pd(L)-X'	0,5 eq. Ag2SO4	Cs2CO3	10	THF/H2O	147	19	30		72	none		0	388.64	1144.07
Y	Zhang et al 2015 (Macromolecules)	10.1021/ma502521u	Q.-S. Hu and K. Hong	2015	fluorene-2,7-diyl	Br	Bpin	9,9-bis(n-hexyl)	Pd2(dba)3	P(tBu)3	4	P(tBu)3	2	4-Br-Ph	I	0.833333	Ar-Pd(L)-X'	none	K3PO4	10	THF/H2O	277	17	0		0.5	none	2700	0	332.53	1484.38
Z	Zhang et al 2015 (Macromolecules)	10.1021/ma502521u	Q.-S. Hu and K. Hong	2015	fluorene-2,7-diyl	Br	Bpin	9,9-bis(n-hexyl)	Pd2(dba)3	P(tBu)3	4	P(tBu)3	2	4-CH2OH-Ph	Br	1.66667	Ar-Pd(L)-X'	none	K3PO4	10	THF/H2O	277	17	0		0.5	none	2000	0	332.53	1206.9
