# Supplementary material for: Global Analysis of Polyfluorene via AB-Type Suzuki–Miyaura Polymerization: Empirical and Mechanistic Rationalization of Structural and Reaction Parameters on Molar Mass, Dispersity, and Yield
Source: ACS Polym Au. 2025 Dec 22;6(1):6–32. doi: 10.1021/acspolymersau.5c00121 (PMC12903433; doi:10.1021/acspolymersau.5c00121)
Supplement: Supplementary file 1 [file lg5c00121_si_001.zip › 22_categorization_Reference.xlsx]

## Sheet: Sheet1
xbin_from	xbin_center	xbin_to	I	II	III	IV	not assigned
	Zhang et al 2015 (Macromolecules)		20	0	54	3	0
	Zhang et al 2016 (ACS Macro Lett)		35	2	14	0	0
	M. T. Howell et al 2023		0	9	26	3	1
	Zhang et al 2012		9	0	12	3	1
	Elmalem et al 2012		0	2	16	0	0
	Sun et al 2016		0	0	9	9	0
	Dong et al 2017		9	3	4	0	0
	Grisorio et al 2014		3	0	11	2	0
	M. T. Howell et al 2024		0	3	11	1	0
	Ying et al 2012		0	0	15	0	0
	Delabie et al 2021		0	5	2	0	7
	Grisorio et al 2017		0	0	7	7	0
	Kobayashi et al 2020		5	0	7	0	1
	Zhang et al 2015 (ChemCommun)		8	2	3	0	0
	Zhang et al 2016 (J OrgMet Chem)		0	0	0	0	11
	Huber et al 2019		0	8	1	0	0
