# Supplementary material for: Global Analysis of Polyfluorene via AB-Type Suzuki–Miyaura Polymerization: Empirical and Mechanistic Rationalization of Structural and Reaction Parameters on Molar Mass, Dispersity, and Yield
Source: ACS Polym Au. 2025 Dec 22;6(1):6–32. doi: 10.1021/acspolymersau.5c00121 (PMC12903433; doi:10.1021/acspolymersau.5c00121)
Supplement: Supplementary file 1 [file lg5c00121_si_001.zip › 23_categorization_Corresponding Author.xlsx]

## Sheet: Sheet1
xbin_from	xbin_center	xbin_to	I	II	III	IV	not assigned
	Q.-S. Hu		53	5	30	3	1
	Q.-S. Hu and K. Hong		28	2	57	3	0
	E. E. Nesterov		0	12	37	4	1
	H. Zhan and Y. Cheng		0	0	9	9	11
	W. T. S. Huck		0	2	17	0	0
	R. Grisorio and G. P. Suranna		3	0	11	2	0
	G. Koeckelberghs		0	5	2	1	7
	T.-Q. Nguyen and G. C. Bazan		0	0	15	0	0
