# Supplementary material for: Global Analysis of Polyfluorene via AB-Type Suzuki–Miyaura Polymerization: Empirical and Mechanistic Rationalization of Structural and Reaction Parameters on Molar Mass, Dispersity, and Yield
Source: ACS Polym Au. 2025 Dec 22;6(1):6–32. doi: 10.1021/acspolymersau.5c00121 (PMC12903433; doi:10.1021/acspolymersau.5c00121)
Supplement: Supplementary file 1 [file lg5c00121_si_001.zip › 24_categorization_Year.xlsx]

## Sheet: Sheet1
xbin_from	xbin_center	xbin_end	I	II	III	IV	not assigned
2010.5	2011	2011.5	0	0	1	0	0
2011.5	2012	2012.5	9	2	45	3	1
2012.5	2013	2013.5	0	0	0	0	4
2013.5	2014	2014.5	3	0	13	2	0
2014.5	2015	2015.5	28	4	58	8	0
2015.5	2016	2016.5	35	2	23	10	12
2016.5	2017	2017.5	10	3	11	7	0
2017.5	2018	2018.5	0	0	4	0	1
2018.5	2019	2019.5	0	8	1	0	0
2019.5	2020	2020.5	5	0	8	0	1
2020.5	2021	2021.5	0	5	11	0	8
2021.5	2022	2022.5	0	0	0	0	1
2022.5	2023	2023.5	0	9	27	3	2
2023.5	2024	2024.5	0	3	11	1	0
