# Supplementary material for: Global Analysis of Polyfluorene via AB-Type Suzuki–Miyaura Polymerization: Empirical and Mechanistic Rationalization of Structural and Reaction Parameters on Molar Mass, Dispersity, and Yield
Source: ACS Polym Au. 2025 Dec 22;6(1):6–32. doi: 10.1021/acspolymersau.5c00121 (PMC12903433; doi:10.1021/acspolymersau.5c00121)
Supplement: Supplementary file 1 [file lg5c00121_si_001.zip › 25_categorization_Monomer-to-Catalyst Ratio.xlsx]

## Sheet: Sheet1
xbin_from	xbin_center	xbin_to	I	II	III	IV	not assigned
	8		0	1	0	0	1
	20		0	0	0	0	0
	24		0	0	0	0	0
	25		0	0	0	0	0
	17		0	2	0	0	1
	10		1	0	0	0	0
	15		1	0	1	0	0
	16		63	4	81	5	2
	18		0	0	0	0	2
	5		1	6	8	0	4
	12		1	1	2	1	0
	13		2	0	2	0	0
	3		0	6	12	3	1
	7		11	5	18	1	1
	11		4	3	49	13	14
	6		6	8	40	11	4
