# Supplementary material for: Global Analysis of Polyfluorene via AB-Type Suzuki–Miyaura Polymerization: Empirical and Mechanistic Rationalization of Structural and Reaction Parameters on Molar Mass, Dispersity, and Yield
Source: ACS Polym Au. 2025 Dec 22;6(1):6–32. doi: 10.1021/acspolymersau.5c00121 (PMC12903433; doi:10.1021/acspolymersau.5c00121)
Supplement: Supplementary file 1 [file lg5c00121_si_001.zip › 26_categorization_Isolated Yield.xlsx]

## Sheet: Sheet1
xbin_from	xbin_center	xbin_to	I	II	III	IV	not assigned
	80		0	0	3	0	2
	83		0	5	3	2	0
	87		0	5	3	2	0
	70		0	4	9	3	0
	50		0	5	10	4	0
	60		0	3	32	0	0
	73		0	14	19	0	0
	76		24	0	39	7	0
	82		64	0	75	14	0
	77		2	0	20	2	0
