# Supplementary material for: Global Analysis of Polyfluorene via AB-Type Suzuki–Miyaura Polymerization: Empirical and Mechanistic Rationalization of Structural and Reaction Parameters on Molar Mass, Dispersity, and Yield
Source: ACS Polym Au. 2025 Dec 22;6(1):6–32. doi: 10.1021/acspolymersau.5c00121 (PMC12903433; doi:10.1021/acspolymersau.5c00121)
Supplement: Supplementary file 1 [file lg5c00121_si_001.zip › 01_categorization_Pre-catalyst Metal Source.xlsx]

## Sheet: Sheet1
xbin_from	xbin_center	xbin_to	I	II	III	IV	not assigned
	Pd2(dba)3		40	2	80	5	2
	P(tBu)3 Pd G2		35	13	17	0	8
	oTol-Pd(RuPhos)-I		0	11	32	4	1
	Ph-Pd(P(tBu)3)-Br		2	0	23	1	0
	Pd(OAc)2		3	0	11	2	0
	Ph-NH(CCH3)O-Pd(P(Ad)3)-OTs		9	3	4	0	0
	Na2PdCl4		0	0	7	2	0
	Pyr-Pd(P(tBu)3)-Br		0	1	6	0	0
	4-(bis(pTol)N)Ph-Pd(PCy3)2-I		0	2	1	3	0
	DPA-Pd(P(tBu)3)-Br		0	1	3	0	0
	PEPPSI-IPr		0	0	0	3	1
	oTol-Pd(AmPhos)-Br		0	0	3	0	1
	4-NO2Ph-Pd(PPh3)2-Br		0	0	0	0	3
	N-(2-OctDodec)perylenediimide-N'-(bisoctyl-fluorene)-Pd(P(2,4-Me2Ph)3)2-Br		0	0	2	1	0
	N-(2-OctDodec)perylenediimide-N'-(bisoctyl-fluorene)-Pd(PCy3)2-Br		0	0	1	2	0
	N-(2-OctDodec)perylenediimide-N'-(pentylCOO-Ph)-Pd(P(2,4-Me2Ph)3)2-Br		0	0	3	0	0
