# Supplementary material for: Global Analysis of Polyfluorene via AB-Type Suzuki–Miyaura Polymerization: Empirical and Mechanistic Rationalization of Structural and Reaction Parameters on Molar Mass, Dispersity, and Yield
Source: ACS Polym Au. 2025 Dec 22;6(1):6–32. doi: 10.1021/acspolymersau.5c00121 (PMC12903433; doi:10.1021/acspolymersau.5c00121)
Supplement: Supplementary file 1 [file lg5c00121_si_001.zip › 01_series_Pre-catalyst Metal Source.xlsx]

## Sheet: Sheet1
legend_label	legend_reference	line_index	x_value	x_label	Mn_observed	Dispersity	Isolated_Yield	datapoints_number_min	datapoints_number_max	datapoints_different_values
A	Grisorio et al 2017	74	Pd(PhCN)2Cl2	4	26900	1.83	81	2	100	FALSE
A	Grisorio et al 2017	75	Pd(MeCN)2Cl2	3	26700	1.79	83	2	100	FALSE
A	Grisorio et al 2017	80	Na2PdCl4	1	26600	1.51	84	2	100	FALSE
B	Zhang et al 2016 (J OrgMet Chem)	397	[4-MeOPh-Pd(P(oTol)3)-Br]2	6	7400	1.6		2	100	FALSE
B	Zhang et al 2016 (J OrgMet Chem)	400	[4-Tol-Pd(P(oTol)3)-Br]2	7	7400	1.6		2	100	FALSE
C	Huber et al 2019	93	P(tBu)3 Pd G2	2	6300	1.18	60	2	100	FALSE
C	Huber et al 2019	94	P(tBu)3 Pd G2	2	5400	1.16	60	2	100	FALSE
D	M. T. Howell et al 2023	136	oTol-Pd(RuPhos)-I	8	6300	1.41	39	2	100	FALSE
D	M. T. Howell et al 2023	144	oTol-Pd(RuPhos)-I	8	4700	1.11	42	2	100	FALSE
D	M. T. Howell et al 2023	147	oTol-Pd(RuPhos)-I	8	6100	1.24	34	2	100	FALSE
E	Zhang et al 2012	225	Pd2(dba)3	5	25900	1.42	87	2	100	FALSE
E	Zhang et al 2012	227	Pd2(dba)3	5	9700	1.29	70	2	100	FALSE
F	M. T. Howell et al 2023	149	oTol-Pd(RuPhos)-I	8	9500	1.28	55	2	100	FALSE
F	M. T. Howell et al 2023	152	oTol-Pd(RuPhos)-I	8	8800	1.28	49	2	100	FALSE
G	Zhang et al 2015 (Macromolecules)	322	Pd2(dba)3	5	8300	1.16	87	2	100	FALSE
G	Zhang et al 2015 (Macromolecules)	323	Pd2(dba)3	5	8300	1.16	75	2	100	FALSE
