# Supplementary material for: Global Analysis of Polyfluorene via AB-Type Suzuki–Miyaura Polymerization: Empirical and Mechanistic Rationalization of Structural and Reaction Parameters on Molar Mass, Dispersity, and Yield
Source: ACS Polym Au. 2025 Dec 22;6(1):6–32. doi: 10.1021/acspolymersau.5c00121 (PMC12903433; doi:10.1021/acspolymersau.5c00121)
Supplement: Supplementary file 1 [file lg5c00121_si_001.zip › 02_categorization_Initiating Catalyst Species.xlsx]

## Sheet: Sheet1
xbin_from	xbin_center	xbin_to	I	II	III	IV	not assigned
	Ar-Pd(L)-X'		23.6413	9.78261	52.1739	6.52174	7.88043
	X-M2-Pd(L)-X		8.82353	0	61.7647	26.4706	2.94118
	(RO)2B-M-Pd(L)-X		0	0	0	100	0
