# Supplementary material for: Global Analysis of Polyfluorene via AB-Type Suzuki–Miyaura Polymerization: Empirical and Mechanistic Rationalization of Structural and Reaction Parameters on Molar Mass, Dispersity, and Yield
Source: ACS Polym Au. 2025 Dec 22;6(1):6–32. doi: 10.1021/acspolymersau.5c00121 (PMC12903433; doi:10.1021/acspolymersau.5c00121)
Supplement: Supplementary file 1 [file lg5c00121_si_001.zip › 250901_Dataset_Pub.xlsx]

## Sheet: Overview_lit-exps.
Reference	DOI	Corresponding_Author	Year	Repeat_Unit	Halide	Boronic_Acid	Side_Chain	Precat_Metal_Source	Added_Ligand	Added_Ligand_per_Metal	Ligand_Employed	Ligand_to_Metal_Ratio	Init_Aryl_Employed	Init_Halide_Employed	Init_Per_Metal	Init_Catalyst_Species	Additive_Species	Base	Base_Equiv_Per_Monomer	Solvents	Equiv_H2O_Per_Monomer	Concentration_Monomer_In_Organic_Solvent	Temperature	Mon2Cat_Ratio	Reaction_Time_Hours	Mn_observed	Dispersity	Isolated_Yield	Capping_Agent	Mn_theo	DP_observed	Is_Capping_Step
de Roo et al 2014	10.1002/adfm.201304036	S. Mecking	2014	fluorene-2,7-diyl	Br	Bpin	9,9-bis(n-octyl)	BocNHPh-Pd(P(tBu)3)-Br	none	0	P(tBu)3	1	4-(NHBoc)-Ph	Br	1	Ar-Pd(L)-X'	none	CsF	4	THF/H2O	n.a.	n.a.	-18	n.a.	3	4000	1.2	n.a.	none	n.a.	10	0
de Roo et al 2014	10.1002/adfm.201304036	S. Mecking	2014	fluorene-2,7-diyl	Br	Bpin	9,9-bis(n-octyl)	Et2(PO3)Ph-Pd(P(tBu)3)-Br	none	0	P(tBu)3	1	4-((EtO)2(PO)-Ph	Br	1	Ar-Pd(L)-X'	none	CsF	4	THF/H2O	n.a.	n.a.	0	n.a.	3	4000	1.2	n.a.	none	n.a.	10	0
de Roo et al 2016	10.1021/acsmacrolett.6b00323	S. Mecking	2016	fluorene-2,7-diyl	Br	Bpin	9,9-bis(n-octyl)	Pd(P(tBu)3)2	none	0	P(tBu)3	2	4-(●-O(PO(OH))-Ph	Br	1.33333	Ar-Pd(L)-X'	none	CsF	4	THF/H2O	326.435	6.53846	0	10	1	15800	2.7	n.a.	none	3900	41	0
Delabie et al 2021	10.1021/acs.macromol.1c00386	G. Koeckelberghs	2021	fluorene-2,7-diyl	Br	Bpin	9,9-bis(S-3,7-dimethyloctyl)	P(tBu)3 Pd G2	none	0	P(tBu)3	1	2-CH3-Ph	Br	1.7	Ar-Pd(L)-X'	none	K2CO3	10	THF/H2O	278	167	20	3	16	3700	1.2	22	PhB(OH)2	#REF!	#REF!	1
Delabie et al 2021	10.1021/acs.macromol.1c00386	G. Koeckelberghs	2021	fluorene-2,7-diyl	Br	Bpin	9,9-bis(S-3,7-dimethyloctyl)	P(tBu)3 Pd G2	none	0	P(tBu)3	1	2-CH3-Ph	Br	1.7	Ar-Pd(L)-X'	none	K2CO3	10	THF/H2O	278	167	20	5	16	5400	1.2	41	PhB(OH)2	#REF!	#REF!	1
Delabie et al 2021	10.1021/acs.macromol.1c00386	G. Koeckelberghs	2021	fluorene-2,7-diyl	Br	Bpin	9,9-bis(S-3,7-dimethyloctyl)	P(tBu)3 Pd G2	none	0	P(tBu)3	1	2-CH3-Ph	Br	1.7	Ar-Pd(L)-X'	none	K2CO3	10	THF/H2O	278	167	20	8	16	7900	1.2	56	PhB(OH)2	#REF!	#REF!	1
Delabie et al 2021	10.1021/acs.macromol.1c00386	G. Koeckelberghs	2021	fluorene-2,7-diyl	Br	Bpin	9,9-bis(S-3,7-dimethyloctyl)	P(tBu)3 Pd G2	none	0	P(tBu)3	1	2-CH3-Ph	Br	1.7	Ar-Pd(L)-X'	none	K2CO3	10	THF/H2O	278	167	20	10	16	8700	1.2	67	PhB(OH)2	#REF!	#REF!	1
Delabie et al 2021	10.1021/acs.macromol.1c00386	G. Koeckelberghs	2021	fluorene-2,7-diyl	Br	Bpin	9,9-bis(S-3,7-dimethyloctyl)	P(tBu)3 Pd G2	none	0	P(tBu)3	1	2-CH3-Ph	Br	1.7	Ar-Pd(L)-X'	none	K2CO3	10	THF/H2O	278	167	20	15	16	17100	1.2	33	PhB(OH)2	#REF!	#REF!	1
Delabie et al 2021	10.1021/acs.macromol.1c00386	G. Koeckelberghs	2021	fluorene-2,7-diyl	Br	Bpin	9,9-bis(S-3,7-dimethyloctyl)	P(tBu)3 Pd G2	none	0	P(tBu)3	1	2-CH3-Ph	Br	1.7	Ar-Pd(L)-X'	none	K2CO3	10	THF/H2O	278	167	20	20	16	24500	1.4	55	PhB(OH)2	#REF!	#REF!	1
Delabie et al 2021	10.1021/acs.macromol.1c00386	G. Koeckelberghs	2021	fluorene-2,7-diyl	Br	Bpin	9,9-bis(S-3,7-dimethyloctyl)	P(tBu)3 Pd G2	none	0	P(tBu)3	1	2-CH3-Ph	Br	1.7	Ar-Pd(L)-X'	none	K2CO3	10	THF/H2O	278	167	20	25	16	25800	1.3	42	PhB(OH)2	#REF!	#REF!	1
Delabie et al 2021	10.1021/acs.macromol.1c00386	G. Koeckelberghs	2021	fluorene-2,7-diyl	Br	Bpin	9,9-bis(S-3,7-dimethyloctyl)	P(tBu)3 Pd G2	none	0	P(tBu)3	1	2-CH3-Ph	Br	1.7	Ar-Pd(L)-X'	none	K2CO3	10	THF/H2O	278	167	20	30	16	27400	1.5	66	PhB(OH)2	#REF!	#REF!	1
Delabie et al 2021	10.1021/acs.macromol.1c00386	G. Koeckelberghs	2021	fluorene-2,7-diyl	Br	Bpin	9,9-bis(S-3,7-dimethyloctyl)	P(tBu)3 Pd G2	none	0	P(tBu)3	1	2-CH3-4,5-(AcO)2-Ph	Br	1.7	Ar-Pd(L)-X'	none	K2CO3	10	THF/H2O	278	167	20	3	16	6600	1.2	n.a.	PhB(OH)2	#REF!	#REF!	1
Delabie et al 2021	10.1021/acs.macromol.1c00386	G. Koeckelberghs	2021	fluorene-2,7-diyl	Br	Bpin	9,9-bis(S-3,7-dimethyloctyl)	P(tBu)3 Pd G2	none	0	P(tBu)3	1	2-CH3-4,5-(AcO)2-Ph	Br	1.7	Ar-Pd(L)-X'	none	K2CO3	10	THF/H2O	278	167	20	5	16	9900	1.2	n.a.	PhB(OH)2	#REF!	#REF!	1
Delabie et al 2021	10.1021/acs.macromol.1c00386	G. Koeckelberghs	2021	fluorene-2,7-diyl	Br	Bpin	9,9-bis(S-3,7-dimethyloctyl)	P(tBu)3 Pd G2	none	0	P(tBu)3	1	2-CH3-4,5-(AcO)2-Ph	Br	1.7	Ar-Pd(L)-X'	none	K2CO3	10	THF/H2O	278	167	20	8	16	17500	1.3	n.a.	PhB(OH)2	#REF!	#REF!	1
Delabie et al 2021	10.1021/acs.macromol.1c00386	G. Koeckelberghs	2021	fluorene-2,7-diyl	Br	Bpin	9,9-bis(S-3,7-dimethyloctyl)	P(tBu)3 Pd G2	none	0	P(tBu)3	1	2-CH3-4,5-(AcO)2-Ph	Br	1.7	Ar-Pd(L)-X'	none	K2CO3	10	THF/H2O	278	167	20	10	16	21000	1.3	n.a.	PhB(OH)2	#REF!	#REF!	1
Delabie et al 2021	10.1021/acs.macromol.1c00386	G. Koeckelberghs	2021	fluorene-2,7-diyl	Br	Bpin	9,9-bis(S-3,7-dimethyloctyl)	P(tBu)3 Pd G2	none	0	P(tBu)3	1	2-CH3-4,5-(AcO)2-Ph	Br	1.7	Ar-Pd(L)-X'	none	K2CO3	10	THF/H2O	278	167	20	15	16	28300	1.4	n.a.	PhB(OH)2	#REF!	#REF!	1
Delabie et al 2021	10.1021/acs.macromol.1c00386	G. Koeckelberghs	2021	fluorene-2,7-diyl	Br	Bpin	9,9-bis(S-3,7-dimethyloctyl)	P(tBu)3 Pd G2	none	0	P(tBu)3	1	2-CH3-4,5-(AcO)2-Ph	Br	1.7	Ar-Pd(L)-X'	none	K2CO3	10	THF/H2O	278	167	20	20	16	30700	1.6	n.a.	PhB(OH)2	#REF!	#REF!	1
Delabie et al 2021	10.1021/acs.macromol.1c00386	G. Koeckelberghs	2021	fluorene-2,7-diyl	Br	Bpin	9,9-bis(S-3,7-dimethyloctyl)	P(tBu)3 Pd G2	none	0	P(tBu)3	1	2-CH3-4,5-(AcO)2-Ph	Br	1.7	Ar-Pd(L)-X'	none	K2CO3	10	THF/H2O	278	167	20	25	16	33200	1.5	n.a.	PhB(OH)2	#REF!	#REF!	1
Delabie et al 2021	10.1021/acs.macromol.1c00386	G. Koeckelberghs	2021	fluorene-2,7-diyl	Br	Bpin	9,9-bis(S-3,7-dimethyloctyl)	P(tBu)3 Pd G2	none	0	P(tBu)3	1	2-CH3-4,5-(AcO)2-Ph	Br	1.7	Ar-Pd(L)-X'	none	K2CO3	10	THF/H2O	278	167	20	30	16	36400	1.6	n.a.	PhB(OH)2	#REF!	#REF!	1
Dong et al 2017	10.1021/acsmacrolett.7b00759	Q.-S. Hu	2017	fluorene-2,7-diyl	Br	Bpin	9,9-bis(n-hexyl)	Ph-NH(CCH3)O-Pd(P(Ad)3)-OTs	none	0	PAd3	1	2-(NHAc)-Ph	OTs	1	Ar-Pd(L)-X'	none	K2CO3	10	THF/H2O	277	40	0	50	1	9100	1.19	27	4-(OCH3)PhB(OH)2	16600	27	1
Dong et al 2017	10.1021/acsmacrolett.7b00759	Q.-S. Hu	2017	fluorene-2,7-diyl	Br	Bpin	9,9-bis(n-hexyl)	Ph-NH(CCH3)O-Pd(P(Ad)3)-OTs	none	0	PAd3	1	2-(NHAc)-Ph	OTs	1	Ar-Pd(L)-X'	none	K2CO3	10	THF/H2O	277	40	0	25	2	11400	1.18	94	4-(OCH3)PhB(OH)2	8300	32	1
Dong et al 2017	10.1021/acsmacrolett.7b00759	Q.-S. Hu	2017	fluorene-2,7-diyl	Br	Bpin	9,9-bis(n-hexyl)	Ph-NH(CCH3)O-Pd(P(Ad)3)-OTs	none	0	PAd3	1	2-(NHAc)-Ph	OTs	1	Ar-Pd(L)-X'	none	K2CO3	20	THF/H2O	277	40	0	17	1	8100	1.2	83	4-(OCH3)PhB(OH)2	5700	24	1
Dong et al 2017	10.1021/acsmacrolett.7b00759	Q.-S. Hu	2017	fluorene-2,7-diyl	Br	Bpin	9,9-bis(n-hexyl)	Ph-NH(CCH3)O-Pd(P(Ad)3)-OTs	none	0	PAd3	1	2-(NHAc)-Ph	OTs	1	Ar-Pd(L)-X'	none	K2CO3	15	THF/H2O	277	40	0	17	1	8200	1.16	83	4-(OCH3)PhB(OH)2	5700	25	1
Dong et al 2017	10.1021/acsmacrolett.7b00759	Q.-S. Hu	2017	fluorene-2,7-diyl	Br	Bpin	9,9-bis(n-hexyl)	Ph-NH(CCH3)O-Pd(P(Ad)3)-OTs	none	0	PAd3	1	2-(NHAc)-Ph	OTs	1	Ar-Pd(L)-X'	none	K2CO3	8	THF/H2O	277	40	0	17	1	5700	1.15	64	4-(OCH3)PhB(OH)2	5700	17	1
Dong et al 2017	10.1021/acsmacrolett.7b00759	Q.-S. Hu	2017	fluorene-2,7-diyl	I	Bpin	9,9-bis(n-hexyl)	Ph-NH(CCH3)O-Pd(P(Ad)3)-OTs	none	0	PAd3	1	2-(NHAc)-Ph	OTs	1	Ar-Pd(L)-X'	none	K2CO3	10	THF/H2O	277	40	0	17	1	2500	1.14	15	4-(OCH3)PhB(OH)2	5700	8	1
Dong et al 2017	10.1021/acsmacrolett.7b00759	Q.-S. Hu	2017	fluorene-2,7-diyl	Br	Bpin	9,9-bis(n-hexyl)	Ph-NH(CCH3)O-Pd(P(Ad)3)-OTs	none	0	PAd3	1	2-(NHAc)-Ph	OTs	1	Ar-Pd(L)-X'	none	K2CO3	12	THF/H2O	277	40	0	17	1	6900	1.12	80	4-(OCH3)PhB(OH)2	5700	21	1
Dong et al 2017	10.1021/acsmacrolett.7b00759	Q.-S. Hu	2017	fluorene-2,7-diyl	Br	Bpin	9,9-bis(n-hexyl)	Ph-NH(CCH3)O-Pd(P(Ad)3)-OTs	none	0	PAd3	1	2-(NHAc)-Ph	OTs	1	Ar-Pd(L)-X'	none	K2CO3	10	THF/H2O	277	40	0	17	1	7700	1.12	79	4-(OCH3)PhB(OH)2	5700	23	1
Dong et al 2017	10.1021/acsmacrolett.7b00759	Q.-S. Hu	2017	fluorene-2,7-diyl	Br	Bpin	9,9-bis(n-hexyl)	Ph-NH(CCH3)O-Pd(P(Ad)3)-OTs	none	0	PAd3	1	2-(NHAc)-Ph	OTs	1	Ar-Pd(L)-X'	none	K2CO3	10	THF/H2O	277	40	0	17	0.5	5000	1.11	39	4-(OCH3)PhB(OH)2	5700	15	1
Dong et al 2017	10.1021/acsmacrolett.7b00759	Q.-S. Hu	2017	fluorene-2,7-diyl	Br	Bpin	9,9-bis(n-octyl)	Ph-NH(CCH3)O-Pd(P(Ad)3)-OTs	none	0	PAd3	1	2-(NHAc)-Ph	OTs	1	Ar-Pd(L)-X'	none	K2CO3	10	THF/H2O	277	40	0	17	1	7800	1.17	85	4-(OCH3)PhB(OH)2	6600	20	1
Dong et al 2017	10.1021/acsmacrolett.7b00759	Q.-S. Hu	2017	fluorene-2,7-diyl	Br	Bpin	9,9-bis(n-hexyl)	Ph-NH(CCH3)O-Pd(P(Ad)3)-OTs	none	0	PAd3	1	2-(NHAc)-Ph	OTs	1	Ar-Pd(L)-X'	none	K3PO4	10	THF/H2O	277	40	20	17	0.5	10700	1.67	95	4-(OCH3)PhB(OH)2	5700	32	1
Dong et al 2017	10.1021/acsmacrolett.7b00759	Q.-S. Hu	2017	fluorene-2,7-diyl	Br	Bpin	9,9-bis(n-hexyl)	Ph-NH(CCH3)O-Pd(P(Ad)3)-OTs	none	0	PAd3	1	2-(NHAc)-Ph	OTs	1	Ar-Pd(L)-X'	none	Cs2CO3	10	THF/H2O	277	40	20	17	0.5	8100	1.47	88	4-(OCH3)PhB(OH)2	5700	24	1
Dong et al 2017	10.1021/acsmacrolett.7b00759	Q.-S. Hu	2017	fluorene-2,7-diyl	Br	Bpin	9,9-bis(n-hexyl)	Ph-NH(CCH3)O-Pd(P(Ad)3)-OTs	none	0	PAd3	1	2-(NHAc)-Ph	OTs	1	Ar-Pd(L)-X'	none	Na2CO3	10	THF/H2O	277	40	20	17	0.5	7600	1.43	68	4-(OCH3)PhB(OH)2	5700	23	1
Dong et al 2017	10.1021/acsmacrolett.7b00759	Q.-S. Hu	2017	fluorene-2,7-diyl	Br	Bpin	9,9-bis(n-hexyl)	Ph-NH(CCH3)O-Pd(P(Ad)3)-OTs	none	0	PAd3	1	2-(NHAc)-Ph	OTs	1	Ar-Pd(L)-X'	none	K2CO3	10	THF/H2O	277	40	20	17	0.5	8000	1.27	79	4-(OCH3)PhB(OH)2	5700	24	1
Dong et al 2017	10.1021/acsmacrolett.7b00759	Q.-S. Hu	2017	fluorene-2,7-diyl	I	Bpin	9,9-bis(n-hexyl)	Ph-NH(CCH3)O-Pd(P(Ad)3)-OTs	none	0	PAd3	1	2-(NHAc)-Ph	OTs	1	Ar-Pd(L)-X'	none	K2CO3	10	THF/H2O	277	40	20	17	1.5	7100	1.14	81	4-(OCH3)PhB(OH)2	5700	21	1
Dong et al 2017	10.1021/acsmacrolett.7b00759	Q.-S. Hu	2017	fluorene-2,7-diyl	Br	Bpin	9,9-bis(n-hexyl)	Ph-NH(CCH3)O-Pd(P(Ad)3)-OTs	none	0	PAd3	1	2-(NHAc)-Ph	OTs	1	Ar-Pd(L)-X'	none	K2CO3	10	THF/H2O	277	40	0	11	1	3400	1.16	84	4-(OCH3)PhB(OH)2	3700	10	1
Dong et al 2017	10.1021/acsmacrolett.7b00759	Q.-S. Hu	2017	fluorene-2,7-diyl	Br	Bpin	9,9-bis(n-hexyl)	Ph-NH(CCH3)O-Pd(P(Ad)3)-OTs	none	0	PAd3	1	2-(NHAc)-Ph	OTs	1	Ar-Pd(L)-X'	none	K2CO3	10	THF/H2O	277	40	0	8	1	5900	1.16	85	4-(OCH3)PhB(OH)2	2700	18	1
Elmalem et al 2011	10.1021/ma201934q	W. T. S. Huck	2011	fluorene-2,7-diyl	Br	Bpin	9,9-bis(n-octyl)	1-Naph-Pd(P(tBu)3)-Br	none	0	P(tBu)3	1	1-Naph	Br	1	Ar-Pd(L)-X'	none	CsF	1	THF/H2O	86.5705	6.49351	0	20	3	9600	1.41	88	none	7800	25	0
Elmalem et al 2012	10.1021/ja3080677	W. T. S. Huck	2012	fluorene-2,7-diyl	Br	Bpin	9,9-bis(n-octyl)	Ant-Pd(P(tBu)3)-Br	none	0	P(tBu)3	1	2-Anthracene	Br	1	Ar-Pd(L)-X'	none	CsF	11	THF/H2O	865.705	6.49351	0	20	0.25	3900	1.36	58	4-(NO2)PhBpin	7800	10	1
Elmalem et al 2012	10.1021/ja3080677	W. T. S. Huck	2012	fluorene-2,7-diyl	Br	Bpin	9,9-bis(n-octyl)	DPA-Pd(P(tBu)3)-Br	none	0	P(tBu)3	1	7-(Ph2N)-1,1-(n-Oct)2-Fluorene-2-yl	Br	1	Ar-Pd(L)-X'	none	CsF	11	THF/H2O	865.705	6.49351	0	20	0.25	3900	1.35	50	none	7800	10	0
Elmalem et al 2012	10.1021/ja3080677	W. T. S. Huck	2012	fluorene-2,7-diyl	Br	Bpin	9,9-bis(n-octyl)	DPA-Pd(P(tBu)3)-Br	none	0	P(tBu)3	1	7-(Ph2N)-1,1-(n-Oct)2-Fluorene-2-yl	Br	1	Ar-Pd(L)-X'	none	CsF	11	THF/H2O	865.705	6.49351	0	20	0.25	3900	1.3	50	4-(NO2)PhBpin	7800	10	1
Elmalem et al 2012	10.1021/ja3080677	W. T. S. Huck	2012	fluorene-2,7-diyl	Br	Bpin	9,9-bis(n-octyl)	Pyr-Pd(P(tBu)3)-Br	none	0	P(tBu)3	1	1-Pyrene	Br	1	Ar-Pd(L)-X'	none	CsF	11	THF/H2O	865.705	6.49351	0	20	0.25	3900	1.3	50	none	7800	10	0
Elmalem et al 2012	10.1021/ja3080677	W. T. S. Huck	2012	fluorene-2,7-diyl	Br	Bpin	9,9-bis(n-octyl)	Per-Pd(P(tBu)3)-Br	none	0	P(tBu)3	1	3-Perylene	Br	1	Ar-Pd(L)-X'	none	CsF	11	THF/H2O	865.705	6.49351	0	20	0.25	3900	1.29	50	4-(NO2)PhBpin	7800	10	1
Elmalem et al 2012	10.1021/ja3080677	W. T. S. Huck	2012	fluorene-2,7-diyl	Br	Bpin	9,9-bis(n-octyl)	Ph-Pd(P(tBu)3)-Br	none	0	P(tBu)3	1	Ph	Br	1	Ar-Pd(L)-X'	none	CsF	11	THF/H2O	865.705	6.49351	0	20	0.25	3900	1.29	50	4-(NO2)PhBpin	7800	10	1
Elmalem et al 2012	10.1021/ja3080677	W. T. S. Huck	2012	fluorene-2,7-diyl	Br	Bpin	9,9-bis(n-octyl)	Pyr-Pd(P(tBu)3)-Br	none	0	P(tBu)3	1	1-Pyrene	Br	1	Ar-Pd(L)-X'	none	CsF	11	THF/H2O	865.705	6.49351	0	20	0.25	3900	1.28	50	3,5-(CF3)2PhBpin	7800	10	1
Elmalem et al 2012	10.1021/ja3080677	W. T. S. Huck	2012	fluorene-2,7-diyl	Br	Bpin	9,9-bis(n-octyl)	DPA-Pd(P(tBu)3)-Br	none	0	P(tBu)3	1	7-(Ph2N)-1,1-(n-Oct)2-Fluorene-2-yl	Br	1	Ar-Pd(L)-X'	none	CsF	11	THF/H2O	865.705	6.49351	0	20	0.25	3900	1.26	50	4-(CN)PhBpin	7800	10	1
Elmalem et al 2012	10.1021/ja3080677	W. T. S. Huck	2012	fluorene-2,7-diyl	Br	Bpin	9,9-bis(n-octyl)	Ph-Pd(P(tBu)3)-Br	none	0	P(tBu)3	1	Ph	Br	1	Ar-Pd(L)-X'	none	CsF	11	THF/H2O	865.705	6.49351	0	20	0.25	3900	1.25	50	none	7800	10	0
Elmalem et al 2012	10.1021/ja3080677	W. T. S. Huck	2012	fluorene-2,7-diyl	Br	Bpin	9,9-bis(n-octyl)	Ph-Pd(P(tBu)3)-Br	none	0	P(tBu)3	1	Ph	Br	1	Ar-Pd(L)-X'	none	CsF	11	THF/H2O	865.705	6.49351	0	20	0.25	3900	1.25	50	4-(CN)PhBpin	7800	10	1
Elmalem et al 2012	10.1021/ja3080677	W. T. S. Huck	2012	fluorene-2,7-diyl	Br	Bpin	9,9-bis(n-octyl)	Pyr-Pd(P(tBu)3)-Br	none	0	P(tBu)3	1	1-Pyrene	Br	1	Ar-Pd(L)-X'	none	CsF	11	THF/H2O	865.705	6.49351	0	20	0.25	3900	1.25	53	4-(NO2)PhBpin	7800	10	1
Elmalem et al 2012	10.1021/ja3080677	W. T. S. Huck	2012	fluorene-2,7-diyl	Br	Bpin	9,9-bis(n-octyl)	Pyr-Pd(P(tBu)3)-Br	none	0	P(tBu)3	1	1-Pyrene	Br	1	Ar-Pd(L)-X'	none	CsF	11	THF/H2O	865.705	6.49351	0	20	0.25	3900	1.24	51	4-(NHBoc)PhBpin	7800	10	1
Elmalem et al 2012	10.1021/ja3080677	W. T. S. Huck	2012	fluorene-2,7-diyl	Br	Bpin	9,9-bis(n-octyl)	Ant-Pd(P(tBu)3)-Br	none	0	P(tBu)3	1	2-Anthracene	Br	1	Ar-Pd(L)-X'	none	CsF	11	THF/H2O	865.705	6.49351	0	20	0.25	3900	1.23	56	none	7800	10	0
Elmalem et al 2012	10.1021/ja3080677	W. T. S. Huck	2012	fluorene-2,7-diyl	Br	Bpin	9,9-bis(n-octyl)	Per-Pd(P(tBu)3)-Br	none	0	P(tBu)3	1	3-Perylene	Br	1	Ar-Pd(L)-X'	none	CsF	11	THF/H2O	865.705	6.49351	0	20	0.25	3900	1.21	53	none	7800	10	0
Elmalem et al 2012	10.1021/ja3080677	W. T. S. Huck	2012	fluorene-2,7-diyl	Br	Bpin	9,9-bis(n-octyl)	Pyr-Pd(P(tBu)3)-Br	none	0	P(tBu)3	1	1-Pyrene	Br	1	Ar-Pd(L)-X'	none	CsF	11	THF/H2O	865.705	6.49351	0	20	0.25	3900	1.21	56	4-(CN)PhBpin	7800	10	1
Elmalem et al 2012	10.1021/ja3080677	W. T. S. Huck	2012	fluorene-2,7-diyl	Br	Bpin	9,9-bis(n-octyl)	Pyr-Pd(P(tBu)3)-Br	none	0	P(tBu)3	1	1-Pyrene	Br	1	Ar-Pd(L)-X'	none	CsF	11	THF/H2O	865.705	6.49351	0	20	0.25	3900	1.21	55	4-(OCH3)PhBpin	7800	10	1
Elmalem et al 2012	10.1021/ja3080677	W. T. S. Huck	2012	fluorene-2,7-diyl	Br	Bpin	9,9-bis(n-octyl)	Pyr-Pd(P(tBu)3)-Br	none	0	P(tBu)3	1	1-Pyrene	Br	1	Ar-Pd(L)-X'	none	CsF	11	THF/H2O	865.705	6.49351	0	20	0.25	3900	1.2	50	3,5-(OCH3)2PhBpin	7800	10	1
Elmalem et al 2012	10.1021/ja3080677	W. T. S. Huck	2012	fluorene-2,7-diyl	Br	Bpin	9,9-bis(n-octyl)	DPA-Pd(P(tBu)3)-Br	none	0	P(tBu)3	1	7-(Ph2N)-1,1-(n-Oct)2-Fluorene-2-yl	Br	1	Ar-Pd(L)-X'	none	CsF	11	THF/H2O	865.705	6.49351	0	20	0.25	3900	1.18	50	4-(OCH3)PhBpin	7800	10	1
Fischer et al 2013	10.1021/ja311497e	S. Mecking	2013	fluorene-2,7-diyl	Br	Bpin	9,9-bis(n-octyl)	THPOCH2Ph-Pd(P(tBu)3)-Br	none	0	P(tBu)3	1	4-THPOCH3-Ph	Br	1	Ar-Pd(L)-X'	none	CsF	4	THF/H2O	660.642	3	0	20	3	9900	1.19	n.a.	none	7800	25	0
Fischer et al 2013	10.1021/ja311497e	S. Mecking	2013	fluorene-2,7-diyl	Br	Bpin	9,9-bis(n-octyl)	Me2C-EtglycolPh-Pd(P(tBu)3)-Br	none	0	P(tBu)3	1	4-(acetone acetal-1,2-dihydroxyethyl)-Ph	Br	1	Ar-Pd(L)-X'	none	CsF	4	THF/H2O	660.642	3	0	20	3	15000	1.25	n.a.	none	7800	39	0
Fischer et al 2013	10.1021/ja311497e	S. Mecking	2013	fluorene-2,7-diyl	Br	Bpin	9,9-bis(n-octyl)	Me2C-EtglycolPh-Pd(P(tBu)3)-Br	none	0	P(tBu)3	1	4-(acetone acetal-1,2-dihydroxyethyl)-Ph	Br	1	Ar-Pd(L)-X'	none	CsF	4	THF/H2O	660.642	3	0	10	3	6800	1.15	n.a.	none	3900	17	0
Fischer et al 2013	10.1021/ja311497e	S. Mecking	2013	fluorene-2,7-diyl	Br	Bpin	9,9-bis(n-octyl)	THPOCH2Ph-Pd(P(tBu)3)-Br	none	0	P(tBu)3	1	4-THPOCH3-Ph	Br	1	Ar-Pd(L)-X'	none	CsF	4	THF/H2O	660.642	3	0	10	3	7100	1.2	n.a.	none	3900	18	0
Grisorio et al 2014	10.1039/c4py00028e	R. Grisorio and G. P. Suranna	2014	fluorene-2,7-diyl	Br	Bpin	9,9-bis(n-octyl)	Pd(OAc)2	P(tBu)3	2	P(tBu)3	2	none	none	0	X-M2-Pd(L)-X	Pd premixed before L addition	K3PO4	10	THF/H2O	277.469	20	20	25	0.17	28100	1.31	81	none	9700	72	0
Grisorio et al 2014	10.1039/c4py00028e	R. Grisorio and G. P. Suranna	2014	fluorene-2,7-diyl	Br	Bpin	9,9-bis(n-octyl)	Pd(OAc)2	P(tBu)3	2	P(tBu)3	2	none	none	0	X-M2-Pd(L)-X	Pd + L premixed before base	K3PO4	10	THF/H2O	277.469	20	20	20	0.08	21300	2.53	76	none	7800	55	0
Grisorio et al 2014	10.1039/c4py00028e	R. Grisorio and G. P. Suranna	2014	fluorene-2,7-diyl	Br	Bpin	9,9-bis(n-octyl)	Pd(OAc)2	P(tBu)3	1	P(tBu)3	1	none	none	0	X-M2-Pd(L)-X	Pd + L premixed before base	K3PO4	10	THF/H2O	277.469	20	20	20	0.08	20900	2.3	72	none	7800	54	0
Grisorio et al 2014	10.1039/c4py00028e	R. Grisorio and G. P. Suranna	2014	fluorene-2,7-diyl	Br	Bpin	9,9-bis(n-octyl)	Pd(OAc)2	P(tBu)3	2	P(tBu)3	2	none	none	0	X-M2-Pd(L)-X	Pd + L, fast addition of base	K3PO4	10	THF/H2O	277.469	20	20	20	0.17	27800	1.54	79	none	7800	72	0
Grisorio et al 2014	10.1039/c4py00028e	R. Grisorio and G. P. Suranna	2014	fluorene-2,7-diyl	Br	Bpin	9,9-bis(n-octyl)	Pd(OAc)2	P(tBu)3	1	P(tBu)3	1	none	none	0	X-M2-Pd(L)-X	Pd + L, fast addition of base	K3PO4	10	THF/H2O	277.469	20	20	20	0.17	31700	1.41	74	none	7800	82	0
Grisorio et al 2014	10.1039/c4py00028e	R. Grisorio and G. P. Suranna	2014	fluorene-2,7-diyl	Br	Bpin	9,9-bis(n-octyl)	Pd(OAc)2	P(tBu)3	2	P(tBu)3	2	none	none	0	X-M2-Pd(L)-X	Pd premixed before L addition	K3PO4	10	THF/H2O	1109.88	20	20	20	0.17	9900	1.41	51	none	7800	25	0
Grisorio et al 2014	10.1039/c4py00028e	R. Grisorio and G. P. Suranna	2014	fluorene-2,7-diyl	Br	Bpin	9,9-bis(n-octyl)	Pd(OAc)2	P(tBu)3	1	P(tBu)3	1	none	none	0	X-M2-Pd(L)-X	Pd premixed before L addition	K3PO4	10	THF/H2O	277.469	20	20	20	0.17	22800	1.39	80	none	7800	59	0
Grisorio et al 2014	10.1039/c4py00028e	R. Grisorio and G. P. Suranna	2014	fluorene-2,7-diyl	Br	Bpin	9,9-bis(n-octyl)	Pd(OAc)2	P(tBu)3	3	P(tBu)3	3	none	none	0	X-M2-Pd(L)-X	Pd premixed before L addition	K3PO4	10	THF/H2O	277.469	20	20	20	0.17	23700	1.37	81	none	7800	61	0
Grisorio et al 2014	10.1039/c4py00028e	R. Grisorio and G. P. Suranna	2014	fluorene-2,7-diyl	Br	Bpin	9,9-bis(n-octyl)	Pd(OAc)2	P(tBu)3	2	P(tBu)3	2	none	none	0	X-M2-Pd(L)-X	Pd premixed before L addition	K3PO4	10	THF/H2O	277.469	20	20	20	0.17	22100	1.28	82	none	7800	57	0
Grisorio et al 2014	10.1039/c4py00028e	R. Grisorio and G. P. Suranna	2014	fluorene-2,7-diyl	Br	Bpin	9,9-bis(n-octyl)	Pd(OAc)2	P(tBu)3	2	P(tBu)3	2	none	none	0	X-M2-Pd(L)-X	Pd premixed before L addition	K3PO4	20	THF/H2O	554.939	20	20	20	0.17	19900	1.25	81	none	7800	51	0
Grisorio et al 2014	10.1039/c4py00028e	R. Grisorio and G. P. Suranna	2014	fluorene-2,7-diyl	Br	Bpin	9,9-bis(n-octyl)	Pd(OAc)2	P(tBu)3	2	P(tBu)3	2	none	none	0	X-M2-Pd(L)-X	Pd premixed before L addition	K3PO4	10	THF/H2O	554.939	20	20	20	0.17	27000	1.19	80	none	7800	69	0
Grisorio et al 2014	10.1039/c4py00028e	R. Grisorio and G. P. Suranna	2014	fluorene-2,7-diyl	Br	Bpin	9,9-bis(n-octyl)	Pd(OAc)2	P(tBu)3	2	P(tBu)3	2	none	none	0	X-M2-Pd(L)-X	Pd premixed before L addition	K3PO4	10	THF/H2O	277.469	20	20	10	0.17	13600	1.26	84	none	3900	35	0
Grisorio et al 2014	10.1039/c4py00028e	R. Grisorio and G. P. Suranna	2014	fluorene-2,7-diyl	Br	Bpin	9,9-bis(n-octyl)	Pd(OAc)2	P(tBu)3	2	P(tBu)3	2	none	none	0	X-M2-Pd(L)-X	Pd premixed before L addition	K3PO4	10	THF/H2O	554.939	20	20	10	0.17	17900	1.16	82	none	3900	46	0
Grisorio et al 2014	10.1039/c4py00028e	R. Grisorio and G. P. Suranna	2014	fluorene-2,7-diyl	Br	Bpin	9,9-bis(n-octyl)	Pd(OAc)2	P(tBu)3	2	P(tBu)3	2	none	none	0	X-M2-Pd(L)-X	Pd premixed before L addition	K3PO4	10	THF/H2O	277.469	20	20	8	0.17	11900	1.26	84	none	3100	31	0
Grisorio et al 2014	10.1039/c4py00028e	R. Grisorio and G. P. Suranna	2014	fluorene-2,7-diyl	Br	Bpin	9,9-bis(n-octyl)	Pd(OAc)2	P(tBu)3	2	P(tBu)3	2	none	none	0	X-M2-Pd(L)-X	Pd premixed before L addition	K3PO4	10	THF/H2O	277.469	20	20	7	0.17	10000	1.24	83	none	2700	26	0
Grisorio et al 2014	10.1039/c4py00028e	R. Grisorio and G. P. Suranna	2014	fluorene-2,7-diyl	Br	Bpin	9,9-bis(n-octyl)	Pd(OAc)2	P(tBu)3	2	P(tBu)3	2	none	none	0	X-M2-Pd(L)-X	Pd premixed before L addition	K3PO4	10	THF/H2O	554.939	20	20	7	0.17	14000	1.16	85	none	2700	36	0
Grisorio et al 2017	10.1021/acsmacrolett.7b00696	R. Grisorio	2017	fluorene-2,7-diyl	Br	Bpin	9,9-bis(n-octyl)	PEPPSI-IPr	none	0	IPr	1	none	none	0	X-M2-Pd(L)-X	10 eq TBACl	K3PO4	10	THF/H2O	277.469	20	20	20	0.5	14500	1.88	39	none	7800	37	0
Grisorio et al 2017	10.1021/acsmacrolett.7b00696	R. Grisorio	2017	fluorene-2,7-diyl	Br	Bpin	9,9-bis(n-octyl)	PEPPSI-IPr	none	0	IPr	1	none	none	0	X-M2-Pd(L)-X	none	K3PO4	10	THF/H2O	277.469	20	20	20	0.5	13600	1.87	41	none	7800	35	0
Grisorio et al 2017	10.1021/acsmacrolett.7b00696	R. Grisorio	2017	fluorene-2,7-diyl	Br	Bpin	9,9-bis(n-octyl)	PEPPSI-IPr	none	0	IPr	1	none	none	0	X-M2-Pd(L)-X	10 eq LiCl	K3PO4	10	THF/H2O	277.469	20	20	20	0.5	13500	1.85	40	none	7800	35	0
Grisorio et al 2017	10.1021/acsmacrolett.7b00696	R. Grisorio	2017	fluorene-2,7-diyl	Br	Bpin	9,9-bis(n-octyl)	Pd(PhCN)2Cl2	P(tBu)3	2	P(tBu)3	2	none	none	0	X-M2-Pd(L)-X	none	K3PO4	10	THF/H2O	277.469	20	20	20	0.5	26900	1.83	81	none	7800	69	0
Grisorio et al 2017	10.1021/acsmacrolett.7b00696	R. Grisorio	2017	fluorene-2,7-diyl	Br	Bpin	9,9-bis(n-octyl)	Pd(MeCN)2Cl2	P(tBu)3	2	P(tBu)3	2	none	none	0	X-M2-Pd(L)-X	none	K3PO4	10	THF/H2O	277.469	20	20	20	0.5	26700	1.79	83	none	7800	69	0
Grisorio et al 2017	10.1021/acsmacrolett.7b00696	R. Grisorio	2017	fluorene-2,7-diyl	Br	Bpin	9,9-bis(n-octyl)	Na2PdCl4	none	0	none	0	none	none	0	X-M2-Pd(L)-X	10 eq TBACl	K3PO4	10	THF/H2O	277.469	20	20	20	0.5	5000	1.76	41	none	7800	13	0
Grisorio et al 2017	10.1021/acsmacrolett.7b00696	R. Grisorio	2017	fluorene-2,7-diyl	Br	Bpin	9,9-bis(n-octyl)	Na2PdCl4	P(tBu)3	2	P(tBu)3	2	none	none	0	X-M2-Pd(L)-X	10 eq TBACl	K3PO4	10	THF/H2O	277.469	20	20	20	0.5	24500	1.71	79	none	7800	63	0
Grisorio et al 2017	10.1021/acsmacrolett.7b00696	R. Grisorio	2017	fluorene-2,7-diyl	Br	Bpin	9,9-bis(n-octyl)	Na2PdCl4	P(tBu)3	2	P(tBu)3	2	none	none	0	X-M2-Pd(L)-X	none	Et4NOH	10	THF/H2O	277.469	20	20	20	0.5	27800	1.65	79	none	7800	72	0
Grisorio et al 2017	10.1021/acsmacrolett.7b00696	R. Grisorio	2017	fluorene-2,7-diyl	Br	Bpin	9,9-bis(n-octyl)	Na2PdCl4	P(tBu)3	2	P(tBu)3	2	none	none	0	X-M2-Pd(L)-X	none	Na2CO3	10	THF/H2O	277.469	20	20	20	0.5	28500	1.52	79	none	7800	73	0
Grisorio et al 2017	10.1021/acsmacrolett.7b00696	R. Grisorio	2017	fluorene-2,7-diyl	Br	Bpin	9,9-bis(n-octyl)	Na2PdCl4	P(tBu)3	2	P(tBu)3	2	none	none	0	X-M2-Pd(L)-X	none	K3PO4	10	THF/H2O	277.469	20	20	20	0.5	26600	1.51	84	none	7800	68	0
Grisorio et al 2017	10.1021/acsmacrolett.7b00696	R. Grisorio	2017	fluorene-2,7-diyl	Br	Bpin	9,9-bis(n-octyl)	Na2PdCl4	P(tBu)3	2	P(tBu)3	2	none	none	0	X-M2-Pd(L)-X	none	K2CO3	10	THF/H2O	277.469	20	20	20	0.5	27700	1.5	80	none	7800	71	0
Grisorio et al 2017	10.1021/acsmacrolett.7b00696	R. Grisorio	2017	fluorene-2,7-diyl	Br	Bpin	9,9-bis(n-octyl)	Na2PdCl4	none	0	none	0	none	none	0	X-M2-Pd(L)-X	10 eq LiCl	K3PO4	10	THF/H2O	277.469	20	20	20	0.5	7400	1.32	40	none	7800	19	0
Grisorio et al 2017	10.1021/acsmacrolett.7b00696	R. Grisorio	2017	fluorene-2,7-diyl	Br	Bpin	9,9-bis(n-octyl)	Na2PdCl4	P(tBu)3	2	P(tBu)3	2	none	none	0	X-M2-Pd(L)-X	10 eq LiCl	K3PO4	10	THF/H2O	277.469	20	20	20	0.5	24700	1.27	82	none	7800	64	0
Grisorio et al 2017	10.1021/acsmacrolett.7b00696	R. Grisorio	2017	fluorene-2,7-diyl	Br	Bpin	9,9-bis(n-octyl)	Na2PdCl4	P(tBu)3	2	P(tBu)3	2	none	none	0	X-M2-Pd(L)-X	none	Cs2CO3	10	THF/H2O	277.469	20	20	20	0.5	30300	1.24	82	none	7800	78	0
Gutacker et al 2012	10.1021/ma202738t	T.-Q. Nguyen and U. Scherf and G. C. Bazan	2012	fluorene-2,7-diyl	Br	Bpin	9,9-bis(n-octyl)	Ph-Pd(P(tBu)3)-Br	none	0	P(tBu)3	1	Ph	Br	1	Ar-Pd(L)-X'	none	Na2CO3	40	THF/H2O	1109.88	31.25	20	19	0.17	8100	1.26	92	none	7400	21	0
Gutacker et al 2012	10.1021/ma202738t	T.-Q. Nguyen and U. Scherf and G. C. Bazan	2012	fluorene-2,7-diyl	Br	Bpin	9,9-bis(bromohexyl)	Ph-Pd(P(tBu)3)-Br	none	0	P(tBu)3	1	Ph	Br	1	Ar-Pd(L)-X'	none	Na2CO3	45	THF/H2O	1261.22	27.5	20	10	0.5	10000	1.27	86	none	4900	20	0
H. Zou et al 2023	10.1021/acs.macromol.2c01943	H. Zou and N. Liu and Z.-Q. Wu	2023	fluorene-2,7-diyl	Br	Bpin	9,9-bis(n-octyl)	Pd2(dba)3	P(tBu)3	0.8	P(tBu)3	0.8	Ph	Br	0.8	Ar-Pd(L)-X'	none	KH2PO4	5	THF/H2O	139	100	25	20	0.5	10100	1.3	88	none	#REF!	#REF!	0
He et al 2023	10.1021/acsami.3c03545	D. Zhang and D. Yu and M. Zhou	2023	fluorene-2,7-diyl	Br	Bpin	9,9-bis(n-hexyl)	PEPPSI-IPr	none	0	IPr	1	none	none	0	X-M2-Pd(L)-X	none	K3PO4	10	THF/H2O	37	150	20	25	6	3800	1.6	n.a.	4-(CH2OH)PhB(OH)2	#REF!	#REF!	1
Huber et al 2019	10.1021/acs.macromol.9b01165	S. Mecking	2019	fluorene-2,7-diyl	Br	Bpin	9,9-bis(n-octyl)	P(tBu)3 Pd G2	none	0	P(tBu)3	1	4-((EtO)2(PO)-Ph	Br	1.6	Ar-Pd(L)-X'	none	K2CO3	10	THF/H2O	372.442	32.9412	0	20	1	11500	1.2	60	4-(O(CO)(CH(CH3)2)Br)PhBpin	7800	30	1
Huber et al 2019	10.1021/acs.macromol.9b01165	S. Mecking	2019	fluorene-2,7-diyl	Br	Bpin	9,9-bis(n-octyl)	P(tBu)3 Pd G2	none	0	P(tBu)3	1	4-((EtO)2(PO)-Ph	Br	1.6	Ar-Pd(L)-X'	none	K2CO3	10	THF/H2O	372.442	24.7059	0	15	1	7900	1.17	60	4-(O(CO)(CH(CH3)2)Br)PhBpin	5800	20	1
Huber et al 2019	10.1021/acs.macromol.9b01165	S. Mecking	2019	fluorene-2,7-diyl	Br	Bpin	9,9-bis(n-octyl)	P(tBu)3 Pd G2	none	0	P(tBu)3	1	4-((EtO)2(PO)-Ph	Br	1.6	Ar-Pd(L)-X'	none	CsF	10	THF/H2O	372.442	16.4706	0	10	1	17000	1.63	20	4-(O(CO)(CH(CH3)2)Br)PhBpin	3900	44	1
Huber et al 2019	10.1021/acs.macromol.9b01165	S. Mecking	2019	fluorene-2,7-diyl	Br	Bpin	9,9-bis(n-octyl)	P(tBu)3 Pd G2	none	0	P(tBu)3	1	4-((EtO)2(PO)-Ph	Br	1.6	Ar-Pd(L)-X'	none	K2CO3	10	THF/H2O	372.442	16.4706	0	10	1	4400	1.18	60	4-(CHCH2)PhBpin	3900	11	1
Huber et al 2019	10.1021/acs.macromol.9b01165	S. Mecking	2019	fluorene-2,7-diyl	Br	Bpin	9,9-bis(n-octyl)	P(tBu)3 Pd G2	none	0	P(tBu)3	1	4-((EtO)2(PO)-Ph	Br	1.6	Ar-Pd(L)-X'	none	K2CO3	10	THF/H2O	372.442	16.4706	0	10	1	6300	1.18	60	4-(O(CO)(CH(CH3)2)Br)PhBpin	3900	16	1
Huber et al 2019	10.1021/acs.macromol.9b01165	S. Mecking	2019	fluorene-2,7-diyl	Br	Bpin	9,9-bis(n-octyl)	P(tBu)3 Pd G2	none	0	P(tBu)3	1	4-((EtO)2(PO)-Ph	Br	1.6	Ar-Pd(L)-X'	none	K2CO3	10	THF/H2O	372.442	16.4706	0	10	1	5400	1.16	60	4-(O(CO)(CH(CH3)2)Br)PhBpin	3900	14	1
Huber et al 2019	10.1021/acs.macromol.9b01165	S. Mecking	2019	fluorene-2,7-diyl	Br	Bpin	9,9-bis(n-octyl)	(EtO)2(PO)Ph-Pd(P(tBu)3)-Br	none	0	P(tBu)3	1	4-((EtO)2(PO)-Ph	Br	1	Ar-Pd(L)-X'	none	CsF	4	THF/H2O	372.442	5.96	0	10	1	5000	1.16	60	4-(CHCH2)PhBpin	3900	13	1
Huber et al 2019	10.1021/acs.macromol.9b01165	S. Mecking	2019	fluorene-2,7-diyl	Br	Bpin	9,9-bis(n-octyl)	(EtO)2(PO)Ph-Pd(P(tBu)3)-Br	none	0	P(tBu)3	1	4-((EtO)2(PO)-Ph	Br	1	Ar-Pd(L)-X'	none	CsF	4	THF/H2O	372.442	5.96	0	10	1	6200	1.15	60	4-(O(CO)(CH(CH3)2)Br)PhBpin	3900	16	1
Huber et al 2019	10.1021/acs.macromol.9b01165	S. Mecking	2019	fluorene-2,7-diyl	Br	Bpin	9,9-bis(n-octyl)	P(tBu)3 Pd G2	none	0	P(tBu)3	1	4-((EtO)2(PO)-Ph	Br	1.6	Ar-Pd(L)-X'	none	K2CO3	10	THF/H2O	372.442	8.23529	0	5	1	2300	1.16	60	4-(O(CO)(CH(CH3)2)Br)PhBpin	1900	6	1
Jiang et al 2020	10.3390/polym12010084	T. Satoh and S. H. Tung and C.-C. Kuo	2020	fluorene-2,7-diyl	Br	Bpin	9,9-bis(n-hexyl)	Pd2(dba)3	P(tBu)3	4	P(tBu)3	4	4-(CH2OH)-Ph	I	1.75	Ar-Pd(L)-X'	18-crown-6	K3PO4	31	THF/H2O	870	7.8	-20	43	0.166667	9400	1.38	95	none	#REF!	#REF!	0
Jiang et al 2021	10.1016/j.cej.2021.129421	T. Satoh and S. H. Tung and C.-C. Kuo	2021	fluorene-2,7-diyl	Br	B(OCH2)3CCH3	9,9-bis(n-hexyl)	Pd2(dba)3	P(tBu)3	2.85	P(tBu)3	2.85	4-(CH2OH)-Ph	I	1.25	Ar-Pd(L)-X'	none	none	0	THF	0	2.2	-10	18	0.17	11000	1.33	82	none	#REF!	#REF!	0
Jiang et al 2021	10.1016/j.cej.2021.129421	T. Satoh and S. H. Tung and C.-C. Kuo	2021	fluorene-2,7-diyl	Br	B(OCH2)3CCH3	9,9-bis(n-hexyl)	Pd2(dba)3	P(tBu)3	2.9	P(tBu)3	2.9	PDL	I	1.25	Ar-Pd(L)-X'	none	TBD	0.056	THF	0	2.2	-10	18	0.17	14300	1.39	68	none	#REF!	#REF!	0
Jiang et al 2021	10.1016/j.cej.2021.129421	T. Satoh and S. H. Tung and C.-C. Kuo	2021	fluorene-2,7-diyl	Br	B(OCH2)3CCH3	9,9-bis(n-hexyl)	Pd2(dba)3	P(tBu)3	2.9	P(tBu)3	2.9	PDL	I	1.25	Ar-Pd(L)-X'	none	TBD	0.056	THF	0	2.2	-10	18	0.17	16200	1.3	70	none	#REF!	#REF!	0
Jiang et al 2021	10.1016/j.cej.2021.129421	T. Satoh and S. H. Tung and C.-C. Kuo	2021	fluorene-2,7-diyl	Br	B(OCH2)3CCH3	9,9-bis(n-hexyl)	Pd2(dba)3	P(tBu)3	2.9	P(tBu)3	2.9	PDL	I	1.25	Ar-Pd(L)-X'	none	TBD	0.056	THF	0	2.2	-10	18	0.17	20000	1.35	63	none	#REF!	#REF!	0
Jiang et al 2021	10.1016/j.cej.2021.129421	T. Satoh and S. H. Tung and C.-C. Kuo	2021	fluorene-2,7-diyl	Br	B(OCH2)3CCH3	9,9-bis(n-hexyl)	Pd2(dba)3	P(tBu)3	2.9	P(tBu)3	2.9	PDL	I	1.25	Ar-Pd(L)-X'	in situ PDL	TBD	0.056	THF	0	2.2	-10	18	0.17	14600	1.23	68	none	#REF!	#REF!	0
Jiang et al 2021	10.1016/j.cej.2021.129421	T. Satoh and S. H. Tung and C.-C. Kuo	2021	fluorene-2,7-diyl	Br	B(OCH2)3CCH3	9,9-bis(n-hexyl)	Pd2(dba)3	P(tBu)3	2.9	P(tBu)3	2.9	PDL	I	1.25	Ar-Pd(L)-X'	in situ PDL	TBD	0.056	THF	0	2.2	-10	18	0.17	16300	1.25	67	none	#REF!	#REF!	0
Jiang et al 2021	10.1016/j.cej.2021.129421	T. Satoh and S. H. Tung and C.-C. Kuo	2021	fluorene-2,7-diyl	Br	B(OCH2)3CCH3	9,9-bis(n-hexyl)	Pd2(dba)3	P(tBu)3	2.9	P(tBu)3	2.9	PDL	I	1.25	Ar-Pd(L)-X'	in situ PDL	TBD	0.056	THF	0	2.2	-10	18	0.17	18500	1.31	65	none	#REF!	#REF!	0
Jiang et al 2021	10.1016/j.cej.2021.129421	T. Satoh and S. H. Tung and C.-C. Kuo	2021	fluorene-2,7-diyl	Br	B(OCH2)3CCH3	9,9-bis(n-hexyl)	Pd2(dba)3	P(tBu)3	2.9	P(tBu)3	2.9	PDL	I	1.25	Ar-Pd(L)-X'	in situ PDL	TBD	0.018	THF	0	2.2	-10	55	0.17	28700	1.5	63	none	#REF!	#REF!	0
Jiang et al 2021	10.1016/j.cej.2021.129421	T. Satoh and S. H. Tung and C.-C. Kuo	2021	fluorene-2,7-diyl	Br	B(OCH2)3CCH3	9,9-bis(n-hexyl)	Pd2(dba)3	P(tBu)3	2.9	P(tBu)3	2.9	PA-alt-EGE	I	1.25	Ar-Pd(L)-X'	in situ PA-alt-EGE	TBD	0.028	THF	0	2.2	-10	18	0.17	12200	1.33	74	none	#REF!	#REF!	0
Jiang et al 2021	10.1016/j.cej.2021.129421	T. Satoh and S. H. Tung and C.-C. Kuo	2021	fluorene-2,7-diyl	Br	B(OCH2)3CCH3	9,9-bis(n-hexyl)	Pd2(dba)3	P(tBu)3	2.9	P(tBu)3	2.9	AA-alt-EGE	I	1.25	Ar-Pd(L)-X'	in situ AA-alt-EGE	TBD	0.028	THF	0	2.2	-10	18	0.17	14800	1.35	52	none	#REF!	#REF!	0
Kobayashi et al 2020	10.1039/d0py01127d	T. Isono and T. Satoh	2020	fluorene-2,7-diyl	Br	B(OCH2)3CCH3	9,9-bis(n-hexyl)	Pd2(dba)3	P(tBu)3	7.3	P(tBu)3	3.65	4-(CH2OH)-Ph	I	1.7	Ar-Pd(L)-X'	none	none	0	THF/H2O	555	10	-10	450	0.25	53100	1.52	62	none	149600	160	0
Kobayashi et al 2020	10.1039/d0py01127d	T. Isono and T. Satoh	2020	fluorene-2,7-diyl	Br	B(OCH2)3CCH3	9,9-bis(n-hexyl)	Pd2(dba)3	P(tBu)3	7.3	P(tBu)3	3.65	4-(CH2OH)-Ph	I	1.7	Ar-Pd(L)-X'	none	K3PO4	2	THF/H2O	555	10	-10	450	0.25	69400	1.38	89	none	149600	209	0
Kobayashi et al 2020	10.1039/d0py01127d	T. Isono and T. Satoh	2020	fluorene-2,7-diyl	Br	Bpin	9,9-bis(n-hexyl)	Pd2(dba)3	P(tBu)3	7.3	P(tBu)3	3.65	4-(CH2OH)-Ph	I	1.7	Ar-Pd(L)-X'	none	K3PO4	150	THF/H2O	4162	10	-10	300	0.25	24000	1.48	87	none	99800	72	0
Kobayashi et al 2020	10.1039/d0py01127d	T. Isono and T. Satoh	2020	fluorene-2,7-diyl	Br	B(OCH2)3CCH3	9,9-bis(n-hexyl)	Pd2(dba)3	P(tBu)3	7.3	P(tBu)3	3.65	4-(CH2OH)-Ph	I	1.7	Ar-Pd(L)-X'	none	K3PO4	2	THF/H2O	555	10	-10	300	0.25	44700	1.37	83	none	99800	134	0
Kobayashi et al 2020	10.1039/d0py01127d	T. Isono and T. Satoh	2020	fluorene-2,7-diyl	Br	B(OCH2)3CCH3	9,9-bis(n-hexyl)	Pd2(dba)3	P(tBu)3	7.3	P(tBu)3	3.65	4-(CH2OH)-Ph	I	1.7	Ar-Pd(L)-X'	none	K3PO4	2	THF/H2O	555	10	-10	150	0.25	25700	1.28	85	none	49900	77	0
Kobayashi et al 2020	10.1039/d0py01127d	T. Isono and T. Satoh	2020	fluorene-2,7-diyl	Br	B(OCH2)3CCH3	9,9-bis(n-hexyl)	Pd2(dba)3	P(tBu)3	7.3	P(tBu)3	3.65	4-(CH2OH)-Ph	I	1.7	Ar-Pd(L)-X'	none	K3PO4	2	THF/H2O	555	10	-10	75	0.25	14200	1.25	84	none	24900	43	0
Kobayashi et al 2020	10.1039/d0py01127d	T. Isono and T. Satoh	2020	fluorene-2,7-diyl	Br	B(OCH2)3CCH3	9,9-bis(n-hexyl)	Pd2(dba)3	P(tBu)3	4.4	P(tBu)3	2.2	4-PEO-Ph	I	1	Ar-Pd(L)-X'	none	K3PO4	0.05	THF/H2O	1	10	-10	60	0.25	14200	1.5	67	none	25300	27	0
Kobayashi et al 2020	10.1039/d0py01127d	T. Isono and T. Satoh	2020	fluorene-2,7-diyl	Br	B(OCH2)3CCH3	9,9-bis(n-hexyl)	Pd2(dba)3	P(tBu)3	4.4	P(tBu)3	2.2	4-PS-Ph	I	1	Ar-Pd(L)-X'	none	K3PO4	0.05	THF/H2O	1	10	-10	60	0.25	12700	1.2	87	none	22200	32	0
Kobayashi et al 2020	10.1039/d0py01127d	T. Isono and T. Satoh	2020	fluorene-2,7-diyl	Br	B(OCH2)3CCH3	9,9-bis(n-hexyl)	Pd2(dba)3	P(tBu)3	4.4	P(tBu)3	2.2	4-PLA-Ph	I	1	Ar-Pd(L)-X'	none	K3PO4	0.05	THF/H2O	1	10	-10	60	0.25	15700	1.19	90	none	26000	29	0
Kobayashi et al 2020	10.1039/d0py01127d	T. Isono and T. Satoh	2020	fluorene-2,7-diyl	Br	B(OCH2)3CCH3	9,9-bis(n-hexyl)	Pd2(dba)3	P(tBu)3	4.4	P(tBu)3	2.2	4-PCL-Ph	I	1	Ar-Pd(L)-X'	none	K3PO4	0.05	THF/H2O	1	10	-10	60	0.25	16000	1.11	85	none	26700	28	0
Kobayashi et al 2020	10.1039/d0py01127d	T. Isono and T. Satoh	2020	fluorene-2,7-diyl	Br	B(OCH2)3CCH3	9,9-bis(n-hexyl)	Pd2(dba)3	P(tBu)3	7.3	P(tBu)3	3.65	4-(CH2OH)-Ph	I	1.7	Ar-Pd(L)-X'	none	K3PO4	2	THF/H2O	555	10	-10	50	0.25	12300	1.24	83	none	16600	37	0
Kobayashi et al 2020	10.1039/d0py01127d	T. Isono and T. Satoh	2020	fluorene-2,7-diyl	Br	B(OCH2)3CCH3	9,9-bis(n-hexyl)	Pd2(dba)3	P(tBu)3	7.3	P(tBu)3	3.65	4-(CH2OH)-Ph	I	1.7	Ar-Pd(L)-X'	none	K3PO4	2	THF/H2O	6	10	-10	50	0.25	11100	1.22	84	none	16600	33.3804	0
Kobayashi et al 2020	10.1039/d0py01127d	T. Isono and T. Satoh	2020	fluorene-2,7-diyl	Br	B(OCH2)3CCH3	9,9-bis(n-hexyl)	Pd2(dba)3	P(tBu)3	7.3	P(tBu)3	3.65	4-(CH2OH)-Ph	I	1.7	Ar-Pd(L)-X'	none	K3PO4	2	THF/H2O	56	10	-10	50	0.25	11400	1.22	85	none	16600	34.2826	0
Kobayashi et al 2020	10.1039/d0py01127d	T. Isono and T. Satoh	2020	fluorene-2,7-diyl	Br	B(OCH2)3CCH3	9,9-bis(n-hexyl)	Pd2(dba)3	P(tBu)3	7.3	P(tBu)3	3.65	4-(CH2OH)-Ph	I	1.7	Ar-Pd(L)-X'	none	K3PO4	2	THF/H2O	1.1098	10	-10	50	0.25	10500	1.2	84	none	16600	31.5761	0
Kobayashi et al 2020	10.1039/d0py01127d	T. Isono and T. Satoh	2020	fluorene-2,7-diyl	Br	B(OCH2)3CCH3	9,9-bis(n-hexyl)	Pd2(dba)3	P(tBu)3	4.4	P(tBu)3	2.2	PCL	2×I	0.5	Ar-Pd(L)-X'	none	K3PO4	0.1	THF/H2O	1	10	-10	30	0.25	17800	1.1	89	none	17900	30	0
Kobayashi et al 2020	10.1039/d0py01127d	T. Isono and T. Satoh	2020	fluorene-2,7-diyl	Br	B(OCH2)3CCH3	9,9-bis(n-hexyl)	Pd2(dba)3	P(tBu)3	7.3	P(tBu)3	3.65	4-(CH2OH)-Ph	I	1.7	Ar-Pd(L)-X'	none	none	0	THF/H2O	555	10	0	25	0.25	8300	1.33	85	none	8300	25	0
Kobayashi et al 2020	10.1039/d0py01127d	T. Isono and T. Satoh	2020	fluorene-2,7-diyl	Br	B(OCH2)3CCH3	9,9-bis(n-hexyl)	Pd2(dba)3	P(tBu)3	7.3	P(tBu)3	3.65	4-((CO)CH3)-Ph	I	1.7	Ar-Pd(L)-X'	none	K3PO4	0.1	THF/H2O	555	10	-10	25	0.25	5300	1.36	83	none	8300	16	0
Kobayashi et al 2020	10.1039/d0py01127d	T. Isono and T. Satoh	2020	fluorene-2,7-diyl	Br	B(OCH2)3CCH3	9,9-bis(n-hexyl)	Pd2(dba)3	P(tBu)3	7.3	P(tBu)3	3.65	4-CCTMS-Ph	I	1.7	Ar-Pd(L)-X'	none	K3PO4	0.1	THF/H2O	555	10	-10	25	0.25	6000	1.35	83	none	8300	18	0
Kobayashi et al 2020	10.1039/d0py01127d	T. Isono and T. Satoh	2020	fluorene-2,7-diyl	Br	B(OCH2)3CCH3	9,9-bis(n-hexyl)	Pd2(dba)3	P(tBu)3	7.3	P(tBu)3	3.65	4-CH3-Ph	I	1.7	Ar-Pd(L)-X'	none	K3PO4	0.1	THF/H2O	555	10	-10	25	0.25	4800	1.35	87	none	8300	14	0
Kobayashi et al 2020	10.1039/d0py01127d	T. Isono and T. Satoh	2020	fluorene-2,7-diyl	Br	B(OCH2)3CCH3	9,9-bis(n-hexyl)	Pd2(dba)3	P(tBu)3	7.3	P(tBu)3	3.65	4-OH-Ph	I	1.7	Ar-Pd(L)-X'	none	K3PO4	0.1	THF/H2O	555	10	-10	25	0.25	5100	1.27	86	none	8300	15	0
Kobayashi et al 2020	10.1039/d0py01127d	T. Isono and T. Satoh	2020	fluorene-2,7-diyl	Br	B(OCH2)3CCH3	9,9-bis(n-hexyl)	Pd2(dba)3	P(tBu)3	7.3	P(tBu)3	3.65	4-COOEt-Ph	I	1.7	Ar-Pd(L)-X'	none	K3PO4	0.1	THF/H2O	555	10	-10	25	0.25	5200	1.23	82	none	8300	16	0
Kobayashi et al 2020	10.1039/d0py01127d	T. Isono and T. Satoh	2020	fluorene-2,7-diyl	Br	B(OCH2)3CCH3	9,9-bis(n-hexyl)	Pd2(dba)3	P(tBu)3	7.3	P(tBu)3	3.65	4-NH2-Ph	I	1.7	Ar-Pd(L)-X'	none	K3PO4	0.1	THF/H2O	555	10	-10	25	0.25	5000	1.19	73	none	8300	15	0
Kobayashi et al 2020	10.1039/d0py01127d	T. Isono and T. Satoh	2020	fluorene-2,7-diyl	Br	B(OCH2)3CCH3	9,9-bis(n-hexyl)	Pd2(dba)3	P(tBu)3	7.3	P(tBu)3	3.65	4-(CH2OH)-Ph	I	1.7	Ar-Pd(L)-X'	none	none	0	THF/H2O	555	10	-10	25	0.25	5700	1.18	84	none	8300	17	0
Kobayashi et al 2020	10.1039/d0py01127d	T. Isono and T. Satoh	2020	fluorene-2,7-diyl	Br	B(OCH2)3CCH3	9,9-bis(n-hexyl)	Pd2(dba)3	P(tBu)3	7.3	P(tBu)3	3.65	4-(CH2OH)-Ph	I	1.7	Ar-Pd(L)-X'	none	K3PO4	2	THF/H2O	555	10	-10	25	0.25	4800	1.14	84	none	8300	14	0
Kobayashi et al 2020	10.1039/d0py01127d	T. Isono and T. Satoh	2020	fluorene-2,7-diyl	Br	B(OCH2)3CCH3	9,9-bis(n-hexyl)	Pd2(dba)3	P(tBu)3	7.3	P(tBu)3	3.65	4-(CH2OH)-Ph	I	1.7	Ar-Pd(L)-X'	none	none	0	THF/H2O	555	10	20	25	0.25	8500	1.36	80	none	8300	26	0
Kobayashi et al 2020	10.1039/d0py01127d	T. Isono and T. Satoh	2020	fluorene-2,7-diyl	Br	B(OCH2)3CCH3	9,9-bis(n-hexyl)	Pd2(dba)3	P(tBu)3	7.3	P(tBu)3	3.65	4-(CH2OH)-Ph	I	1.7	Ar-Pd(L)-X'	none	none	0	THF/H2O	555	10	-30	25	0.25	none	none	0	none	8300	none	0
Kobayashi et al 2020	10.1039/d0py01127d	T. Isono and T. Satoh	2020	fluorene-2,7-diyl	Br	B(OCH2)3CCH3	9,9-bis(n-hexyl)	Pd2(dba)3	P(tBu)3	4.4	P(tBu)3	2.2	PCL	3×I	0.3	Ar-Pd(L)-X'	none	K3PO4	0.15	THF/H2O	1	10	-10	20	0.25	17100	1.07	83	none	14000	29	0
Kobayashi et al 2020	10.1039/d0py01127d	T. Isono and T. Satoh	2020	fluorene-2,7-diyl	Br	B(OCH2)3CCH3	9,9-bis(n-hexyl)	Pd2(dba)3	P(tBu)3	4.4	P(tBu)3	2.2	P(BA50-stat-BzI4)-Ph	4×I	0.25	Ar-Pd(L)-X'	none	K3PO4	0.15	THF/H2O	1	10	-10	20	0.25	21300	1.08	76	none	14800	40	0
Kosaka et al 2018	10.1021/acs.macromol.7b01990	T. Yokozawa	2018	fluorene-2,7-diyl	Br	Bpin	9,9-bis(n-octyl)	oTol-Pd(AmPhos)-Br	none	0	AmPhos	1	2-CH3-Ph	Br	1	Ar-Pd(L)-X'	pre-stirred w/base	CsF	3	THF/H2O	533	8.58333	20	20	24	15300	1.43	85	none	7800	39	0
Kosaka et al 2018	10.1021/acs.macromol.7b01990	T. Yokozawa	2018	fluorene-2,7-diyl	Br	Bpin	9,9-bis(n-octyl)	AmPhos Pd G2	none	0	AmPhos	1	4-CN-Ph	I	1.3	Ar-Pd(L)-X'	none	K3PO4	7	THF/H2O	255	8.16667	20	10	24	6200	1.45	78	none	3900	16	0
Kosaka et al 2018	10.1021/acs.macromol.7b01990	T. Yokozawa	2018	fluorene-2,7-diyl	Br	Bpin	9,9-bis(n-octyl)	oTol-Pd(AmPhos)-Br	none	0	AmPhos	1	2-CH3-Ph	Br	1	Ar-Pd(L)-X'	pre-stirred w/base	CsF	3	THF/H2O	533	8.58333	20	10	24	6300	1.22	72	none	3900	16	0
Kosaka et al 2018	10.1021/acs.macromol.7b01990	T. Yokozawa	2018	fluorene-2,7-diyl	Br	Bpin	9,9-bis(n-octyl)	oTol-Pd(AmPhos)-Br	none	0	AmPhos	1	2-CH3-Ph	Br	1	Ar-Pd(L)-X'	none	K3PO4	4	THF/H2O	533	8.94737	20	10	24	8000	1.5	76	none	3900	21	0
M. T. Howell et al 2023	10.1039/d3py00580a	E. E. Nesterov	2023	fluorene-2,7-diyl	Br	B-MIDA	9,9-bis(n-octyl)	oTol-Pd(RuPhos)-I	none	0	RuPhos	1	2-CH3-Ph	I	1	Ar-Pd(L)-X'	1 eq. Carb per precat	K3PO4	10	THF/H2O	147	19	30	16	48	3200	1.24	12	none	#REF!	#REF!	0
M. T. Howell et al 2023	10.1039/d3py00580a	E. E. Nesterov	2023	fluorene-2,7-diyl	Br	B-MIDA	9,9-bis(n-octyl)	oTol-Pd(RuPhos)-I	none	0	RuPhos	1	2-CH3-Ph	I	1	Ar-Pd(L)-X'	1 eq. Carb per precat + 0,5 eq. Ag2SO4	K3PO4	10	THF/H2O	147	19	30	16	48	5600	1.28	60	none	#REF!	#REF!	0
M. T. Howell et al 2023	10.1039/d3py00580a	E. E. Nesterov	2023	fluorene-2,7-diyl	Br	B-MIDA	9,9-bis(n-octyl)	oTol-Pd(RuPhos)-I	none	0	RuPhos	1	2-CH3-Ph	I	1	Ar-Pd(L)-X'	1 eq. Carb per precat + 1 eq. AgOAc	K3PO4	10	THF/H2O	147	19	30	16	48	6500	1.27	50	none	#REF!	#REF!	0
M. T. Howell et al 2023	10.1039/d3py00580a	E. E. Nesterov	2023	fluorene-2,7-diyl	Br	B-MIDA	9,9-bis(n-octyl)	oTol-Pd(RuPhos)-I	none	0	RuPhos	1	2-CH3-Ph	I	1	Ar-Pd(L)-X'	1 eq. Carb per precat + 1 eq. AgNO3	K3PO4	10	THF/H2O	147	19	30	16	48	6400	1.4	57	none	#REF!	#REF!	0
M. T. Howell et al 2023	10.1039/d3py00580a	E. E. Nesterov	2023	fluorene-2,7-diyl	Br	B-MIDA	9,9-bis(n-octyl)	oTol-Pd(RuPhos)-I	none	0	RuPhos	1	2-CH3-Ph	I	1	Ar-Pd(L)-X'	1 eq. Carb per precat + 0,5 eq. Ag2CO3	K3PO4	10	THF/H2O	147	19	30	16	48	6000	1.34	50	none	#REF!	#REF!	0
M. T. Howell et al 2023	10.1039/d3py00580a	E. E. Nesterov	2023	fluorene-2,7-diyl	Br	B-MIDA	9,9-bis(n-octyl)	oTol-Pd(RuPhos)-I	none	0	RuPhos	1	2-CH3-Ph	I	1	Ar-Pd(L)-X'	1 eq. Carb per precat + 1 eq. AgBF4	K3PO4	10	THF/H2O	147	19	30	16	48	6000	1.33	43	none	#REF!	#REF!	0
M. T. Howell et al 2023	10.1039/d3py00580a	E. E. Nesterov	2023	fluorene-2,7-diyl	Br	B-MIDA	9,9-bis(n-octyl)	oTol-Pd(RuPhos)-I	none	0	RuPhos	1	2-CH3-Ph	I	1	Ar-Pd(L)-X'	1 eq. Carb per precat + 1 eq. AgOTf	K3PO4	10	THF/H2O	147	19	30	16	48	6600	1.44	47	none	#REF!	#REF!	0
M. T. Howell et al 2023	10.1039/d3py00580a	E. E. Nesterov	2023	fluorene-2,7-diyl	Br	B-MIDA	9,9-bis(n-octyl)	oTol-Pd(RuPhos)-I	none	0	RuPhos	1	2-CH3-Ph	I	1	Ar-Pd(L)-X'	1 eq. Carb per precat + 0,5 eq. Ag2O	K3PO4	10	THF/H2O	147	19	30	16	48	3600	1.12	16	none	#REF!	#REF!	0
M. T. Howell et al 2023	10.1039/d3py00580a	E. E. Nesterov	2023	fluorene-2,7-diyl	Br	B-MIDA	9,9-bis(n-octyl)	oTol-Pd(RuPhos)-I	none	0	RuPhos	1	2-CH3-Ph	I	1	Ar-Pd(L)-X'	1 eq. Carb per precat + 1 eq. AgBr	K3PO4	10	THF/H2O	147	19	30	16	48	4000	1.16	16	none	#REF!	#REF!	0
M. T. Howell et al 2023	10.1039/d3py00580a	E. E. Nesterov	2023	fluorene-2,7-diyl	Br	B-MIDA	9,9-bis(n-octyl)	oTol-Pd(RuPhos)-I	none	0	RuPhos	1	2-CH3-Ph	I	1	Ar-Pd(L)-X'	1 eq. Carb per precat + 0,5 eq. Ag2SO4	K3PO4	10	THF/H2O	147	19	30	48	48	10800	1.46	31	none	#REF!	#REF!	0
M. T. Howell et al 2023	10.1039/d3py00580a	E. E. Nesterov	2023	fluorene-2,7-diyl	Br	B-MIDA	9,9-bis(n-octyl)	oTol-Pd(RuPhos)-I	none	0	RuPhos	1	2-CH3-Ph	I	1	Ar-Pd(L)-X'	1 eq. Carb per precat + 0,5 eq. Ag2SO4	KOAc	10	THF/H2O	147	19	30	48	48	none	n.a.	1	none	#REF!	none	0
M. T. Howell et al 2023	10.1039/d3py00580a	E. E. Nesterov	2023	fluorene-2,7-diyl	Br	B-MIDA	9,9-bis(n-octyl)	oTol-Pd(RuPhos)-I	none	0	RuPhos	1	2-CH3-Ph	I	1	Ar-Pd(L)-X'	1 eq. Carb per precat + 18C6 + 0,5 eq. Ag2SO4	K3PO4	10	THF/H2O	147	19	30	48	48	7000	1.29	22	none	#REF!	#REF!	0
M. T. Howell et al 2023	10.1039/d3py00580a	E. E. Nesterov	2023	fluorene-2,7-diyl	Br	B-MIDA	9,9-bis(n-octyl)	oTol-Pd(RuPhos)-I	none	0	RuPhos	1	2-CH3-Ph	I	1	Ar-Pd(L)-X'	1 eq. Carb per precat + 0,5 eq. Ag2SO4	CsOH	10	THF/H2O	147	19	30	48	48	9400	2.75	13	none	#REF!	#REF!	0
M. T. Howell et al 2023	10.1039/d3py00580a	E. E. Nesterov	2023	fluorene-2,7-diyl	Br	B-MIDA	9,9-bis(n-octyl)	oTol-Pd(RuPhos)-I	none	0	RuPhos	1	2-CH3-Ph	I	1	Ar-Pd(L)-X'	1 eq. Carb per precat + 0,5 eq. Ag2SO4	Cs2CO3	10	THF/H2O	147	19	30	48	48	11700	1.32	34	none	#REF!	#REF!	0
M. T. Howell et al 2023	10.1039/d3py00580a	E. E. Nesterov	2023	fluorene-2,7-diyl	Br	B-MIDA	9,9-bis(n-octyl)	oTol-Pd(RuPhos)-I	none	0	RuPhos	1	2-CH3-Ph	I	1	Ar-Pd(L)-X'	1 eq. Carb per precat + 0,5 eq. Ag2SO4	Cs2CO3	1	THF/H2O	147	19	30	48	48	none	n.a.	1	none	#REF!	none	0
M. T. Howell et al 2023	10.1039/d3py00580a	E. E. Nesterov	2023	fluorene-2,7-diyl	Br	B-MIDA	9,9-bis(n-octyl)	oTol-Pd(RuPhos)-I	none	0	RuPhos	1	2-CH3-Ph	I	1	Ar-Pd(L)-X'	1 eq. Carb per precat + 0,5 eq. Ag2SO4	Cs2CO3	5	THF/H2O	147	19	30	48	48	5800	1.13	16	none	#REF!	#REF!	0
M. T. Howell et al 2023	10.1039/d3py00580a	E. E. Nesterov	2023	fluorene-2,7-diyl	Br	B-MIDA	9,9-bis(n-octyl)	oTol-Pd(RuPhos)-I	none	0	RuPhos	1	2-CH3-Ph	I	1	Ar-Pd(L)-X'	1 eq. Carb per precat + 0,5 eq. Ag2SO4	Cs2CO3	15	THF/H2O	147	19	30	48	48	8100	1.26	22	none	#REF!	#REF!	0
M. T. Howell et al 2023	10.1039/d3py00580a	E. E. Nesterov	2023	fluorene-2,7-diyl	Br	B-MIDA	9,9-bis(n-octyl)	oTol-Pd(RuPhos)-I	none	0	RuPhos	1	2-CH3-Ph	I	1	Ar-Pd(L)-X'	1 eq. Carb per precat + 0,5 eq. Ag2SO4	Cs2CO3	20	THF/H2O	147	19	30	48	48	6200	1.23	12	none	#REF!	#REF!	0
M. T. Howell et al 2023	10.1039/d3py00580a	E. E. Nesterov	2023	fluorene-2,7-diyl	Br	B-MIDA	9,9-bis(n-octyl)	oTol-Pd(RuPhos)-I	none	0	RuPhos	1	2-CH3-Ph	I	1	Ar-Pd(L)-X'	1 eq. Carb per precat + 0,5 eq. Ag2SO4	Cs2CO3	10	THF/H2O	147	19	40	48	48	7800	1.87	39	none	#REF!	#REF!	0
M. T. Howell et al 2023	10.1039/d3py00580a	E. E. Nesterov	2023	fluorene-2,7-diyl	Br	B-MIDA	9,9-bis(n-octyl)	oTol-Pd(RuPhos)-I	none	0	RuPhos	1	2-CH3-Ph	I	1	Ar-Pd(L)-X'	1 eq. Carb per precat + 0,5 eq. Ag2SO4	Cs2CO3	10	THF/H2O	147	19	40	48	24	10000	1.74	34	none	#REF!	#REF!	0
M. T. Howell et al 2023	10.1039/d3py00580a	E. E. Nesterov	2023	fluorene-2,7-diyl	Br	B-MIDA	9,9-bis(n-octyl)	oTol-Pd(RuPhos)-I	RuPhos	0.5	RuPhos	1	2-CH3-Ph	I	1	Ar-Pd(L)-X'	1 eq. Carb per precat + 0,5 eq. Ag2SO4	Cs2CO3	10	THF/H2O	147	19	30	24	42	8300	1.78	46	none	#REF!	#REF!	0
M. T. Howell et al 2023	10.1039/d3py00580a	E. E. Nesterov	2023	fluorene-2,7-diyl	Br	B-MIDA	9,9-bis(n-octyl)	oTol-Pd(RuPhos)-I	RuPhos	0.5	RuPhos	1	2-CH3-Ph	I	1	Ar-Pd(L)-X'	1 eq. Carb per precat	Cs2CO3	10	THF/H2O	147	19	30	24	42	3500	1.11	18	none	#REF!	#REF!	0
M. T. Howell et al 2023	10.1039/d3py00580a	E. E. Nesterov	2023	fluorene-2,7-diyl	Br	B-MIDA	9,9-bis(n-octyl)	oTol-Pd(RuPhos)-I	none	0	RuPhos	1	2-CH3-Ph	I	1	Ar-Pd(L)-X'	1 eq. Carb per precat + 0,5 eq. Ag2SO4	Cs2CO3	10	THF/H2O	147	19	30	24	42	6100	1.24	34	none	#REF!	#REF!	0
M. T. Howell et al 2023	10.1039/d3py00580a	E. E. Nesterov	2023	fluorene-2,7-diyl	Br	B-MIDA	9,9-bis(n-octyl)	oTol-Pd(RuPhos)-I	none	0	RuPhos	1	2-CH3-Ph	I	1	Ar-Pd(L)-X'	0,5 eq. Ag2SO4	Cs2CO3	10	THF/H2O	147	19	30	24	42	6300	1.41	39	none	#REF!	#REF!	0
M. T. Howell et al 2023	10.1039/d3py00580a	E. E. Nesterov	2023	fluorene-2,7-diyl	Br	B-MIDA	9,9-bis(n-octyl)	oTol-Pd(RuPhos)-Carb	none	0	RuPhos	1	2-CH3-Ph	I	1	Ar-Pd(L)-X'	X is Carb, + 0,5 eq. Ag2SO4	Cs2CO3	10	THF/H2O	147	19	30	24	42	5900	1.28	39	none	#REF!	#REF!	0
M. T. Howell et al 2023	10.1039/d3py00580a	E. E. Nesterov	2023	fluorene-2,7-diyl	Br	B-MIDA	9,9-bis(n-octyl)	oTol-Pd(RuPhos)-OH	none	0	RuPhos	1	2-CH3-Ph	I	1	Ar-Pd(L)-X'	X is OH, + 0,5 eq. Ag2SO4	Cs2CO3	10	THF/H2O	147	19	30	24	42	8200	1.27	40	none	#REF!	#REF!	0
M. T. Howell et al 2023	10.1039/d3py00580a	E. E. Nesterov	2023	fluorene-2,7-diyl	Br	B-MIDA	9,9-bis(n-octyl)	oTol-Pd(RuPhos)-I	none	0	RuPhos	1	2-CH3-Ph	I	1	Ar-Pd(L)-X'	0,5 eq. Ag2SO4	Cs2CO3	10	THF/H2O	147	19	30	8	72	5400	1.21	59	none	#REF!	#REF!	0
M. T. Howell et al 2023	10.1039/d3py00580a	E. E. Nesterov	2023	fluorene-2,7-diyl	Br	B-MIDA	9,9-bis(n-octyl)	oTol-Pd(RuPhos)-I	none	0	RuPhos	1	2-CH3-Ph	I	1	Ar-Pd(L)-X'	0,5 eq. Ag2SO4	Cs2CO3	10	THF/H2O	147	19	30	16	72	8100	1.49	59	none	#REF!	#REF!	0
M. T. Howell et al 2023	10.1039/d3py00580a	E. E. Nesterov	2023	fluorene-2,7-diyl	Br	B-MIDA	9,9-bis(n-octyl)	oTol-Pd(RuPhos)-I	none	0	RuPhos	1	2-CH3-Ph	I	1	Ar-Pd(L)-X'	0,5 eq. Ag2SO4	Cs2CO3	10	THF/H2O	147	19	30	24	72	10900	1.39	42	none	#REF!	#REF!	0
M. T. Howell et al 2023	10.1039/d3py00580a	E. E. Nesterov	2023	fluorene-2,7-diyl	Br	B-MIDA	9,9-bis(n-octyl)	oTol-Pd(RuPhos)-I	none	0	RuPhos	1	2-CH3-Ph	I	1	Ar-Pd(L)-X'	0,5 eq. Ag2SO4	Cs2CO3	10	THF/H2O	147	19	30	32	72	18600	1.96	74	none	#REF!	#REF!	0
M. T. Howell et al 2023	10.1039/d3py00580a	E. E. Nesterov	2023	fluorene-2,7-diyl	Br	B-MIDA	9,9-bis(n-octyl)	oTol-Pd(RuPhos)-I	none	0	RuPhos	1	2-CH3-Ph	I	1	Ar-Pd(L)-X'	0,5 eq. Ag2SO4	Cs2CO3	10	THF/H2O	147	19	30	48	72	10300	1.85	13	none	#REF!	#REF!	0
M. T. Howell et al 2023	10.1039/d3py00580a	E. E. Nesterov	2023	fluorene-2,7-diyl	Br	B-MIDA	9,9-bis(n-octyl)	oTol-Pd(RuPhos)-I	none	0	RuPhos	1	2-CH3-Ph	I	1	Ar-Pd(L)-X'	0,5 eq. Ag2SO4	Cs2CO3	10	THF/H2O	147	19	30	64	72	11300	2.15	2	none	#REF!	#REF!	0
M. T. Howell et al 2023	10.1039/d3py00580a	E. E. Nesterov	2023	fluorene-2,7-diyl	Br	B-MIDA	9,9-bis(n-octyl)	oTol-Pd(RuPhos)-I	none	0	RuPhos	1	2-CH3-Ph	I	1	Ar-Pd(L)-X'	0,5 eq. Ag2SO4	Cs2CO3	10	THF/H2O	147	19	30	8	42	4800	1.16	37	none	#REF!	#REF!	0
M. T. Howell et al 2023	10.1039/d3py00580a	E. E. Nesterov	2023	fluorene-2,7-diyl	Br	B-MIDA	9,9-bis(n-octyl)	oTol-Pd(RuPhos)-I	none	0	RuPhos	1	2-CH3-Ph	I	1	Ar-Pd(L)-X'	0,5 eq. Ag2SO4	Cs2CO3	10	THF/H2O	147	19	30	16	42	5100	1.14	21	none	#REF!	#REF!	0
M. T. Howell et al 2023	10.1039/d3py00580a	E. E. Nesterov	2023	fluorene-2,7-diyl	Br	B-MIDA	9,9-bis(n-octyl)	oTol-Pd(RuPhos)-I	none	0	RuPhos	1	2-CH3-Ph	I	1	Ar-Pd(L)-X'	0,5 eq. Ag2SO4	Cs2CO3	10	THF/H2O	147	19	30	24	42	4700	1.11	42	none	#REF!	#REF!	0
M. T. Howell et al 2023	10.1039/d3py00580a	E. E. Nesterov	2023	fluorene-2,7-diyl	Br	B-MIDA	9,9-bis(n-octyl)	oTol-Pd(RuPhos)-I	none	0	RuPhos	1	2-CH3-Ph	I	1	Ar-Pd(L)-X'	0,5 eq. Ag2SO4	Cs2CO3	10	THF/H2O	147	19	30	32	42	4900	1.11	12	none	#REF!	#REF!	0
M. T. Howell et al 2023	10.1039/d3py00580a	E. E. Nesterov	2023	fluorene-2,7-diyl	Br	B-MIDA	9,9-bis(n-octyl)	oTol-Pd(RuPhos)-I	none	0	RuPhos	1	2-CH3-Ph	I	1	Ar-Pd(L)-X'	0,5 eq. Ag2SO4	Cs2CO3	10	THF/H2O	147	19	30	48	42	7900	1.26	28	none	#REF!	#REF!	0
M. T. Howell et al 2023	10.1039/d3py00580a	E. E. Nesterov	2023	fluorene-2,7-diyl	Br	B-MIDA	9,9-bis(n-octyl)	oTol-Pd(RuPhos)-I	none	0	RuPhos	1	2-CH3-Ph	I	1	Ar-Pd(L)-X'	0,5 eq. Ag2SO4	Cs2CO3	10	THF/H2O	147	19	30	64	42	10200	1.88	18	none	#REF!	#REF!	0
M. T. Howell et al 2023	10.1039/d3py00580a	E. E. Nesterov	2023	fluorene-2,7-diyl	Br	B-MIDA	9,9-bis(n-octyl)	oTol-Pd(RuPhos)-I	none	0	RuPhos	1	2-CH3-Ph	I	1	Ar-Pd(L)-X'	0,5 eq. Ag2SO4	Cs2CO3	10	THF	0	19	30	24	42	none	n.a.	5	none	#REF!	none	0
M. T. Howell et al 2023	10.1039/d3py00580a	E. E. Nesterov	2023	fluorene-2,7-diyl	Br	B-MIDA	9,9-bis(n-octyl)	oTol-Pd(RuPhos)-I	none	0	RuPhos	1	2-CH3-Ph	I	1	Ar-Pd(L)-X'	0,5 eq. Ag2SO4	Cs2CO3	10	THF/H2O	88.2	19	30	24	42	3800	1.14	13	none	#REF!	#REF!	0
M. T. Howell et al 2023	10.1039/d3py00580a	E. E. Nesterov	2023	fluorene-2,7-diyl	Br	B-MIDA	9,9-bis(n-octyl)	oTol-Pd(RuPhos)-I	none	0	RuPhos	1	2-CH3-Ph	I	1	Ar-Pd(L)-X'	0,5 eq. Ag2SO4	Cs2CO3	10	THF/H2O	147	19	30	24	42	6100	1.24	34	none	#REF!	#REF!	0
M. T. Howell et al 2023	10.1039/d3py00580a	E. E. Nesterov	2023	fluorene-2,7-diyl	Br	B-MIDA	9,9-bis(n-octyl)	oTol-Pd(RuPhos)-I	none	0	RuPhos	1	2-CH3-Ph	I	1	Ar-Pd(L)-X'	0,5 eq. Ag2SO4	Cs2CO3	10	THF/H2O	235.2	19	30	24	42	6200	1.2	44	none	#REF!	#REF!	0
M. T. Howell et al 2023	10.1039/d3py00580a	E. E. Nesterov	2023	fluorene-2,7-diyl	Br	B-MIDA	9,9-bis(n-octyl)	oTol-Pd(RuPhos)-I	none	0	RuPhos	1	2-CH3-Ph	I	1	Ar-Pd(L)-X'	0,5 eq. Ag2SO4	Cs2CO3	10	THF/H2O	294	19	30	24	42	9500	1.28	55	none	#REF!	#REF!	0
M. T. Howell et al 2023	10.1039/d3py00580a	E. E. Nesterov	2023	fluorene-2,7-diyl	Br	B-MIDA	9,9-bis(n-octyl)	oTol-Pd(RuPhos)-I	none	0	RuPhos	1	2-CH3-Ph	I	1	Ar-Pd(L)-X'	0,5 eq. Ag2SO4	Cs2CO3	10	THF/H2O	382.2	19	30	24	42	13600	1.53	77	none	#REF!	#REF!	0
M. T. Howell et al 2023	10.1039/d3py00580a	E. E. Nesterov	2023	fluorene-2,7-diyl	Br	B-MIDA	9,9-bis(n-octyl)	oTol-Pd(RuPhos)-I	none	0	RuPhos	1	2-CH3-Ph	I	1	Ar-Pd(L)-X'	0,5 eq. Ag2SO4	Cs2CO3	10	THF/H2O	441	19	30	24	42	13200	1.59	91	none	#REF!	#REF!	0
M. T. Howell et al 2023	10.1039/d3py00580a	E. E. Nesterov	2023	fluorene-2,7-diyl	Br	B-MIDA	9,9-bis(n-octyl)	oTol-Pd(RuPhos)-I	none	0	RuPhos	1	2-CH3-Ph	I	1	Ar-Pd(L)-X'	0,5 eq. Ag2SO4	Cs2CO3	10	THF/H2O	294	19	30	24	42	8800	1.28	49	none	#REF!	#REF!	0
M. T. Howell et al 2023	10.1039/d3py00580a	E. E. Nesterov	2023	fluorene-2,7-diyl	Br	B-MIDA	9,9-bis(n-octyl)	oTol-Pd(RuPhos)-I	none	0	RuPhos	1	2-CH3-Ph	I	1	Ar-Pd(L)-X'	1 eq. Ag2SO4	Cs2CO3	10	THF/H2O	294	19	30	24	42	6300	1.21	37	none	#REF!	#REF!	0
M. T. Howell et al 2023	10.1039/d3py00580a	E. E. Nesterov	2023	fluorene-2,7-diyl	Br	B-MIDA	9,9-bis(n-octyl)	oTol-Pd(RuPhos)-I	none	0	RuPhos	1	2-CH3-Ph	I	1	Ar-Pd(L)-X'	1,5 eq. Ag2SO4	Cs2CO3	10	THF/H2O	294	19	30	24	42	4800	1.16	27	none	#REF!	#REF!	0
M. T. Howell et al 2023	10.1039/d3py00580a	E. E. Nesterov	2023	fluorene-2,7-diyl	Br	B(OCH2)3CCH3	9,9-bis(n-octyl)	oTol-Pd(RuPhos)-I	none	0	RuPhos	1	2-CH3-Ph	I	1	Ar-Pd(L)-X'	none	none	0	THF/H2O	0	19	30	24	4	5700	1.22	57	none	#REF!	#REF!	0
M. T. Howell et al 2023	10.1039/d3py00580a	E. E. Nesterov	2023	fluorene-2,7-diyl	Br	B(OCH2)3CCH3	9,9-bis(n-octyl)	oTol-Pd(RuPhos)-I	none	0	RuPhos	1	2-CH3-Ph	I	1	Ar-Pd(L)-X'	none	none	0	THF/H2O	294	19	30	24	4	7500	1.35	60	none	#REF!	#REF!	0
M. T. Howell et al 2023	10.1039/d3py00580a	E. E. Nesterov	2023	fluorene-2,7-diyl	Br	B(OCH2)3CCH3	9,9-bis(n-octyl)	oTol-Pd(RuPhos)-I	none	0	RuPhos	1	2-CH3-Ph	I	1	Ar-Pd(L)-X'	0,5 eq. Ag2SO4	noe	0	THF/H2O	294	19	30	24	4	9100	1.56	72	none	#REF!	#REF!	0
M. T. Howell et al 2023	10.1039/d3py00580a	E. E. Nesterov	2023	fluorene-2,7-diyl	Br	B(OCH2)3CCH3	9,9-bis(n-octyl)	oTol-Pd(RuPhos)-I	none	0	RuPhos	1	2-CH3-Ph	I	1	Ar-Pd(L)-X'	none	Cs2CO3	1	THF/H2O	294	19	30	24	4	8600	1.43	66	none	#REF!	#REF!	0
M. T. Howell et al 2023	10.1039/d3py00580a	E. E. Nesterov	2023	fluorene-2,7-diyl	Br	B(OCH2)3CCH3	9,9-bis(n-octyl)	oTol-Pd(RuPhos)-I	none	0	RuPhos	1	2-CH3-Ph	I	1	Ar-Pd(L)-X'	0,5 eq. Ag2SO4	Cs2CO3	1	THF/H2O	294	19	30	24	4	10200	1.68	71	none	#REF!	#REF!	0
M. T. Howell et al 2023	10.1039/d3py00580a	E. E. Nesterov	2023	fluorene-2,7-diyl	Br	B(OH)2	9,9-bis(n-octyl)	oTol-Pd(RuPhos)-I	none	0	RuPhos	1	2-CH3-Ph	I	1	Ar-Pd(L)-X'	none	Cs2CO3	10	THF/H2O	147	19	30	24	42	8900	1.26	9	none	#REF!	#REF!	0
M. T. Howell et al 2023	10.1039/d3py00580a	E. E. Nesterov	2023	fluorene-2,7-diyl	Br	B(OH)2	9,9-bis(n-octyl)	oTol-Pd(RuPhos)-I	none	0	RuPhos	1	2-CH3-Ph	I	1	Ar-Pd(L)-X'	0,5 eq. Ag2SO4	Cs2CO3	10	THF/H2O	147	19	30	24	42	11000	1.96	23	none	#REF!	#REF!	0
M. T. Howell et al 2023	10.1039/d3py00580a	E. E. Nesterov	2023	fluorene-2,7-diyl	Br	B(OH)2	9,9-bis(n-octyl)	oTol-Pd(RuPhos)-I	none	0	RuPhos	1	2-CH3-Ph	I	1	Ar-Pd(L)-X'	1,5 eq. Ag2SO4	Cs2CO3	10	THF/H2O	147	19	30	24	42	13300	2.15	25	none	#REF!	#REF!	0
M. T. Howell et al 2024	10.1021/acs.macromol.4c01303	E. E. Nesterov	2024	fluorene-2,7-diyl	Br	B-MIDA	9,9-bis(n-octyl)	oTol-Pd(RuPhos)-I	none	0	RuPhos	1	2-CH3-Ph	I	1	Ar-Pd(L)-X'	none	K3PO4	10	THF/H2O	147	19	30	24	24	4140	1.45	1	none	#REF!	#REF!	0
M. T. Howell et al 2024	10.1021/acs.macromol.4c01303	E. E. Nesterov	2024	fluorene-2,7-diyl	Br	B-MIDA	9,9-bis(n-octyl)	oTol-Pd(RuPhos)-I	none	0	RuPhos	1	2-CH3-Ph	I	1	Ar-Pd(L)-X'	0,5 eq. Ag2SO4	K3PO4	10	THF/H2O	147	19	30	24	24	4950	1.16	41	none	#REF!	#REF!	0
M. T. Howell et al 2024	10.1021/acs.macromol.4c01303	E. E. Nesterov	2024	fluorene-2,7-diyl	Br	B(OH)2	9,9-bis(n-octyl)	oTol-Pd(RuPhos)-I	none	0	RuPhos	1	2-CH3-Ph	I	1	Ar-Pd(L)-X'	none	K3PO4	10	THF/H2O	147	19	30	24	24	7200	1.43	70	none	#REF!	#REF!	0
M. T. Howell et al 2024	10.1021/acs.macromol.4c01303	E. E. Nesterov	2024	fluorene-2,7-diyl	Br	B(OH)2	9,9-bis(n-octyl)	oTol-Pd(RuPhos)-I	none	0	RuPhos	1	2-CH3-Ph	I	1	Ar-Pd(L)-X'	none, plus 1 equiv MIDA	K3PO4	10	THF/H2O	147	19	30	24	24	7520	1.29	50	none	#REF!	#REF!	0
M. T. Howell et al 2024	10.1021/acs.macromol.4c01303	E. E. Nesterov	2024	fluorene-2,7-diyl	Br	B(OH)2	9,9-bis(n-octyl)	oTol-Pd(RuPhos)-I	none	0	RuPhos	1	2-CH3-Ph	I	1	Ar-Pd(L)-X'	none, plus 3 equiv MIDA	K3PO4	10	THF/H2O	147	19	30	24	24	4580	1.22	33	none	#REF!	#REF!	0
M. T. Howell et al 2024	10.1021/acs.macromol.4c01303	E. E. Nesterov	2024	fluorene-2,7-diyl	Br	B(OH)2	9,9-bis(n-octyl)	oTol-Pd(RuPhos)-I	none	0	RuPhos	1	2-CH3-Ph	I	1	Ar-Pd(L)-X'	0,5 eq. Ag2SO4	K3PO4	10	THF/H2O	147	19	30	24	24	12050	1.34	74	none	#REF!	#REF!	0
M. T. Howell et al 2024	10.1021/acs.macromol.4c01303	E. E. Nesterov	2024	fluorene-2,7-diyl	Br	B(OH)2	9,9-bis(n-octyl)	oTol-Pd(RuPhos)-I	none	0	RuPhos	1	2-CH3-Ph	I	1	Ar-Pd(L)-X'	0,5 eq. Ag2SO4, plus 1 equiv MIDA	K3PO4	10	THF/H2O	147	19	30	24	24	11210	1.6	70	none	#REF!	#REF!	0
M. T. Howell et al 2024	10.1021/acs.macromol.4c01303	E. E. Nesterov	2024	fluorene-2,7-diyl	Br	B(OH)2	9,9-bis(n-octyl)	oTol-Pd(RuPhos)-I	none	0	RuPhos	1	2-CH3-Ph	I	1	Ar-Pd(L)-X'	0,5 eq. Ag2SO4, plus 3 equiv MIDA	K3PO4	10	THF/H2O	147	19	30	24	24	12690	1.98	76	none	#REF!	#REF!	0
M. T. Howell et al 2024	10.1021/acs.macromol.4c01303	E. E. Nesterov	2024	fluorene-2,7-diyl	Br	B-MIDA	9,9-bis(n-octyl)	Ph-Pd(RuPhos)-I	none	0	RuPhos	1	Ph	I	1	Ar-Pd(L)-X'	0,5 eq. Ag2SO4	K3PO4	10	THF/H2O	147	19	30	24	24	8530	1.28	41	none	#REF!	#REF!	0
M. T. Howell et al 2024	10.1021/acs.macromol.4c01303	E. E. Nesterov	2024	fluorene-2,7-diyl	Br	B-MIDA	9,9-bis(n-octyl)	oTol-Pd(BrettPhos)-I	none	0	BrettPhos	1	2-CH3-Ph	I	1	Ar-Pd(L)-X'	0,5 eq. Ag2SO4	K3PO4	10	THF/H2O	147	19	30	24	24	5000	1.4	47	none	#REF!	#REF!	0
M. T. Howell et al 2024	10.1021/acs.macromol.4c01303	E. E. Nesterov	2024	fluorene-2,7-diyl	Br	B-MIDA	9,9-bis(n-octyl)	oTol-Pd(XPhos)-I	none	0	XPhos	1	2-CH3-Ph	I	1	Ar-Pd(L)-X'	0,5 eq. Ag2SO4	K3PO4	10	THF/H2O	147	19	30	24	24	4400	1.13	30	none	#REF!	#REF!	0
M. T. Howell et al 2024	10.1021/acs.macromol.4c01303	E. E. Nesterov	2024	fluorene-2,7-diyl	Br	B-MIDA	9,9-bis(n-octyl)	oTol-Pd(EPhos)-I	none	0	EPhos	1	2-CH3-Ph	I	1	Ar-Pd(L)-X'	0,5 eq. Ag2SO4	K3PO4	10	THF/H2O	147	19	30	24	24	4630	1.41	30	none	#REF!	#REF!	0
M. T. Howell et al 2024	10.1021/acs.macromol.4c01303	E. E. Nesterov	2024	fluorene-2,7-diyl	Br	B-MIDA	9,9-bis(n-octyl)	oTol-Pd(RuPhos)-I	none	0	RuPhos	1	2-CH3-Ph	I	1	Ar-Pd(L)-X'	0,5 eq. Ag2SO4	K3PO4	10	THF/H2O	147	19	30	12	40	5660	1.07	42	none	#REF!	#REF!	0
M. T. Howell et al 2024	10.1021/acs.macromol.4c01303	E. E. Nesterov	2024	fluorene-2,7-diyl	Br	B-MIDA	9,9-bis(n-octyl)	oTol-Pd(RuPhos)-I	none	0	RuPhos	1	2-CH3-Ph	I	1	Ar-Pd(L)-X'	0,5 eq. Ag2SO4	K3PO4	10	THF/H2O	147	19	30	24	40	8760	1.67	54	none	#REF!	#REF!	0
M. T. Howell et al 2024	10.1021/acs.macromol.4c01303	E. E. Nesterov	2024	fluorene-2,7-diyl	Br	B-MIDA	9,9-bis(n-octyl)	oTol-Pd(RuPhos)-I	none	0	RuPhos	1	2-CH3-Ph	I	1	Ar-Pd(L)-X'	0,5 eq. Ag2SO4	K3PO4	10	THF/H2O	147	19	30	36	40	9230	1.88	41	none	#REF!	#REF!	0
M. T. Howell et al 2024	10.1021/acs.macromol.4c01303	E. E. Nesterov	2024	fluorene-2,7-diyl	Br	B-MIDA	9,9-bis(n-octyl)	oTol-Pd(RuPhos)-I	none	0	RuPhos	1	2-CH3-Ph	I	1	Ar-Pd(L)-X'	0,5 eq. Ag2SO4	K3PO4	10	THF/H2O	147	19	30	48	40	8150	1.97	27	none	#REF!	#REF!	0
M. T. Howell et al 2024	10.1021/acs.macromol.4c01303	E. E. Nesterov	2024	fluorene-2,7-diyl	Br	B(OH)2	9,9-bis(n-octyl)	oTol-Pd(RuPhos)-I	none	0	RuPhos	1	2-CH3-Ph	I	1	Ar-Pd(L)-X'	none	K3PO4	10	THF/H2O	147	19	30	12	24	4080	1.3	76	none	#REF!	#REF!	0
M. T. Howell et al 2024	10.1021/acs.macromol.4c01303	E. E. Nesterov	2024	fluorene-2,7-diyl	Br	B(OH)2	9,9-bis(n-octyl)	oTol-Pd(RuPhos)-I	none	0	RuPhos	1	2-CH3-Ph	I	1	Ar-Pd(L)-X'	none	K3PO4	10	THF/H2O	147	19	30	36	24	9880	1.54	67	none	#REF!	#REF!	0
M. T. Howell et al 2024	10.1021/acs.macromol.4c01303	E. E. Nesterov	2024	fluorene-2,7-diyl	Br	B(OH)2	9,9-bis(n-octyl)	oTol-Pd(RuPhos)-I	none	0	RuPhos	1	2-CH3-Ph	I	1	Ar-Pd(L)-X'	none	K3PO4	10	THF/H2O	147	19	30	48	24	11000	1.71	67	none	#REF!	#REF!	0
Pevzner et al 2014	10.1002/ijch.201400014	E. J. W. List-Kratochvil and K. Müllen	2014	fluorene-2,7-diyl	Br	Bpin	9,9-bis(3,4,5-tri(C3F7CH2O)PhCH2)	Pd(PPh3)4	none	0	PPh3	4	none	none	0	(RO)2B-M-Pd(L)-X	none	Et4NOH	12	toluene/C6F6/H2O	179.546	96.9565	90	112	16	7600	1.12	35	PhBpin	171700	5	1
Pevzner et al 2014	10.1002/ijch.201400014	E. J. W. List-Kratochvil and K. Müllen	2014	fluorene-2,7-diyl	Br	Bpin	9,9-bis(3,5-di(C3F7CH2O)PhCH2)	Pd(PPh3)4	none	0	PPh3	4	none	none	0	(RO)2B-M-Pd(L)-X	none	Et4NOH	12	toluene/C6F6/H2O	179.546	96.9565	90	112	16	28700	1.35	53	PhBpin	127300	25	1
Pevzner et al 2014	10.1002/ijch.201400014	E. J. W. List-Kratochvil and K. Müllen	2014	fluorene-2,7-diyl	Br	Bpin	9,9-bis(C7F15CH2OC3H6)	Pd(PPh3)4	none	0	PPh3	4	none	none	0	(RO)2B-M-Pd(L)-X	none	Et4NOH	12	toluene/C6F6/H2O	179.546	96.9565	90	112	16	20400	1.46	81	PhBpin	117000	20	1
S. Fujiki et al 2022	10.1038/s41467-022-33100-7	A. Yagi and K. Itami	2022	fluorene-2,7-diyl	Br	Bpin	9,9-bismethyl	P(tBu)3 Pd G2	none	0	P(tBu)3	1	4-(●-OC(=O))-Ph	I	1	Ar-Pd(L)-X'	none	K2CO3	10	THF/H2O	270	5	0	9	14	n.a.	n.a.	n.a.	none	#REF!	n.a.	0
Steverlynck et al 2016	10.1002/pola.27967	G. Koeckelberghs	2016	fluorene-2,7-diyl	Br	Bpin	9,9-bis(n-octyl)	Ph-Pd(P(tBu)3)-Br	none	0	P(tBu)3	1	Ph	Br	1	Ar-Pd(L)-X'	none	CsF	6	THF/H2O	426.876	8.3871	0	12	0.17	11800	1.8	37	none	4700	30	0
Sui et al 2014	10.1039/c4py00917g	X. Shi and Y. Geng	2014	fluorene-2,7-diyl	Br	BO2(CH2)3	9,9-bis(n-octyl)	Pd(IPr)OAc2	none	0	IPr	1	none	none	0	X-M2-Pd(L)-X	none	K3PO4	4	THF/H2O	111	50	20	200	1	77400	1.78	74	none	77700	199	0
Sui et al 2014	10.1039/c4py00917g	X. Shi and Y. Geng	2014	fluorene-2,7-diyl	Br	BO2(CH2)3	9,9-bis(n-octyl)	Pd(IPr)OAc2	none	0	IPr	1	none	none	0	X-M2-Pd(L)-X	none	K3PO4	4	THF	0	50	20	100	1	none	none	0	none	38900	none	0
Sui et al 2014	10.1039/c4py00917g	X. Shi and Y. Geng	2014	fluorene-2,7-diyl	Br	BO2(CH2)3	9,9-bis(n-octyl)	Pd(IPr)OAc2	none	0	IPr	1	none	none	0	X-M2-Pd(L)-X	none	K3PO4	4	toluene/H2O	110.98	50	20	100	1	none	none	0	none	38900	none	0
Sui et al 2014	10.1039/c4py00917g	X. Shi and Y. Geng	2014	fluorene-2,7-diyl	Br	BO2(CH2)3	9,9-bis(n-octyl)	Pd(IPr)OAc2	none	0	IPr	1	none	none	0	X-M2-Pd(L)-X	none	K3PO4	4	dioxane/H2O	110.98	50	20	100	1	none	none	0	none	38900	none	0
Sui et al 2014	10.1039/c4py00917g	X. Shi and Y. Geng	2014	fluorene-2,7-diyl	Br	BO2(CH2)3	9,9-bis(n-octyl)	Pd(IPr)OAc2	none	0	IPr	1	none	none	0	X-M2-Pd(L)-X	none	CsF	4	THF/H2O	110.98	50	20	100	1	none	none	0	none	38900	none	0
Sui et al 2014	10.1039/c4py00917g	X. Shi and Y. Geng	2014	fluorene-2,7-diyl	Br	BO2(CH2)3	9,9-bis(n-octyl)	Pd(IPr)OAc2	none	0	IPr	1	none	none	0	X-M2-Pd(L)-X	none	LiOH	4	THF/H2O	110.98	50	20	100	1	none	none	0	none	38900	none	0
Sui et al 2014	10.1039/c4py00917g	X. Shi and Y. Geng	2014	fluorene-2,7-diyl	Br	BO2(CH2)3	9,9-bis(n-octyl)	Pd(IPr)OAc2	none	0	IPr	1	none	none	0	X-M2-Pd(L)-X	none	Bu4NOH	4	THF/H2O	110.98	50	20	100	1	none	none	0	none	38900	none	0
Sui et al 2014	10.1039/c4py00917g	X. Shi and Y. Geng	2014	fluorene-2,7-diyl	Br	BO2(CH2)3	9,9-bis(n-octyl)	Pd2(dba)3	IPr	n.a.	IPr	n.a.	none	none	0	(RO)2B-M-Pd(L)-X	none	K3PO4	4	THF	0	50	20	100	1	none	none	0	none	38900	none	0
Sui et al 2014	10.1039/c4py00917g	X. Shi and Y. Geng	2014	fluorene-2,7-diyl	Br	BO2(CH2)3	9,9-bis(n-octyl)	PEPPSI-IPr	none	0	IPr	1	none	none	0	X-M2-Pd(L)-X	none	K3PO4	4	THF	0	50	20	100	1	none	none	0	none	38900	none	0
Sui et al 2014	10.1039/c4py00917g	X. Shi and Y. Geng	2014	fluorene-2,7-diyl	Br	BO2(CH2)3	9,9-bis(n-octyl)	Pd2(dba)3	IPr	n.a.	IPr	n.a.	none	none	0	(RO)2B-M-Pd(L)-X	none	K3PO4	4	THF/H2O	110.98	50	20	100	1	56400	2.15	69	none	38900	145	0
Sui et al 2014	10.1039/c4py00917g	X. Shi and Y. Geng	2014	fluorene-2,7-diyl	Br	BO2(CH2)3	9,9-bis(n-octyl)	PEPPSI-IPr	none	0	IPr	1	none	none	0	X-M2-Pd(L)-X	none	K3PO4	4	THF/H2O	110.98	50	20	100	1	73000	1.94	29	none	38900	188	0
Sui et al 2014	10.1039/c4py00917g	X. Shi and Y. Geng	2014	fluorene-2,7-diyl	Br	BO2(CH2)3	9,9-bis(n-octyl)	Pd(IPr)OAc2	none	0	IPr	1	none	none	0	X-M2-Pd(L)-X	none	K3PO4	4	THF/H2O	111	50	20	100	1	69200	1.65	76	none	38900	178	0
Sui et al 2014	10.1039/c4py00917g	X. Shi and Y. Geng	2014	fluorene-2,7-diyl	Br	BO2(CH2)3	9,9-bis(n-octyl)	Pd(IPr)OAc2	none	0	IPr	1	none	none	0	X-M2-Pd(L)-X	none	K3PO4	4	THF/H2O	110.98	50	20	100	1	70400	1.63	76	none	38900	181	0
Sui et al 2014	10.1039/c4py00917g	X. Shi and Y. Geng	2014	fluorene-2,7-diyl	Br	BO2(CH2)3	9,9-bis(n-octyl)	Pd(IPr)OAc2	none	0	IPr	1	none	none	0	X-M2-Pd(L)-X	none	Cs2CO3	4	THF/H2O	110.98	50	20	100	1	38400	1.52	10	none	38900	99	0
Sui et al 2014	10.1039/c4py00917g	X. Shi and Y. Geng	2014	fluorene-2,7-diyl	Br	BO2(CH2)3	9,9-bis(n-octyl)	Pd(IPr)OAc2	none	0	IPr	1	none	none	0	X-M2-Pd(L)-X	none	K3PO4	4	THF/H2O	55.49	50	20	100	1	57300	1.47	44	none	38900	147	0
Sui et al 2014	10.1039/c4py00917g	X. Shi and Y. Geng	2014	fluorene-2,7-diyl	Br	BO2(CH2)3	9,9-bis(n-octyl)	Pd(IPr)OAc2	none	0	IPr	1	none	none	0	X-M2-Pd(L)-X	none	K2CO3	4	THF/H2O	110.98	50	20	100	1	35800	1.38	7	none	38900	92	0
Sui et al 2014	10.1039/c4py00917g	X. Shi and Y. Geng	2014	fluorene-2,7-diyl	Br	BO2(CH2)3	9,9-bis(n-octyl)	Pd(IPr)OAc2	none	0	IPr	1	none	none	0	X-M2-Pd(L)-X	none	K3PO4	4	THF/H2O	221.96	50	20	100	1	38100	1.36	34	none	38900	98	0
Sui et al 2014	10.1039/c4py00917g	X. Shi and Y. Geng	2014	fluorene-2,7-diyl	Br	BO2(CH2)3	9,9-bis(n-octyl)	Pd(IPr)OAc2	none	0	IPr	1	none	none	0	X-M2-Pd(L)-X	none	K3PO4	4	THF/H2O	111	50	20	50	1	42900	1.65	72	none	19400	110	0
Sui et al 2014	10.1039/c4py00917g	X. Shi and Y. Geng	2014	fluorene-2,7-diyl	Br	BO2(CH2)3	9,9-bis(n-octyl)	Pd(IPr)OAc2	none	0	IPr	1	none	none	0	X-M2-Pd(L)-X	none	K3PO4	4	THF/H2O	111	50	20	20	1	20800	1.64	67	none	7800	54	0
Sui et al 2014	10.1039/c4py00917g	X. Shi and Y. Geng	2014	fluorene-2,7-diyl	Br	BO2(CH2)3	9,9-bis(n-octyl)	Pd(IPr)OAc2	none	0	IPr	1	none	none	0	X-M2-Pd(L)-X	none	K3PO4	4	THF/H2O	111	50	20	10	1	10500	1.56	59	none	3900	27	0
Sun et al 2016	10.1002/macp.201600412	H. Zhan and Y. Cheng	2016	fluorene-2,7-diyl	Br	BO2(CH2)3	9,9-bis(n-octyl)	N-(2-OctDodec)perylenediimide-N'-Ph-Pd(P(2,4-Me2Ph)3)2-Br	none	0	P(Xyl)3	2	4-(4-(N-(2-OctDodec)perylenediimide-N'-yl)Ph)-Ph	Br	1	Ar-Pd(L)-X'	none	K3PO4	2	THF/H2O	66.5927	n.a.	25	30	1	20700	1.69	88	4-(tBu)PhB(OH)2	11700	53	1
Sun et al 2016	10.1002/macp.201600412	H. Zhan and Y. Cheng	2016	fluorene-2,7-diyl	Br	BO2(CH2)3	9,9-bis(n-octyl)	N-(2-OctDodec)perylenediimide-N'-(pentylCOO-Ph)-Pd(P(2,4-Me2Ph)3)2-Br	none	0	P(Xyl)3	2	4-(1-(N-(2-OctDodec)perylenediimide-N'-yl)pentane-5-COO)-Ph	Br	1	Ar-Pd(L)-X'	none	K3PO4	2	THF/H2O	66.5927	n.a.	25	30	1	22000	1.67	88	4-(tBu)PhB(OH)2	11700	57	1
Sun et al 2016	10.1002/macp.201600412	H. Zhan and Y. Cheng	2016	fluorene-2,7-diyl	Br	BO2(CH2)3	9,9-bis(n-octyl)	N-(2-OctDodec)perylenediimide-N'-(bisoctyl-fluorene)-Pd(P(2,4-Me2Ph)3)2-Br	none	0	P(Xyl)3	2	4-(2-(N-(2-OctDodec)perylenediimide-N'-yl)-9,9-(n-Oct)2fluorene-7-yl)-Ph	Br	1	Ar-Pd(L)-X'	none	K3PO4	2	THF/H2O	66.5927	n.a.	25	30	1	21200	1.66	90	4-(tBu)PhB(OH)2	11700	55	1
Sun et al 2016	10.1002/macp.201600412	H. Zhan and Y. Cheng	2016	fluorene-2,7-diyl	Br	BO2(CH2)3	9,9-bis(n-octyl)	N-(2-OctDodec)perylenediimide-N'-Ph-Pd(PCy3)2-Br	none	0	PCy3	2	4-(4-(N-(2-OctDodec)perylenediimide-N'-yl)Ph)-Ph	Br	1	Ar-Pd(L)-X'	none	K3PO4	2	THF/H2O	66.5927	n.a.	75	30	1	18700	1.85	82	4-(tBu)PhB(OH)2	11700	48	1
Sun et al 2016	10.1002/macp.201600412	H. Zhan and Y. Cheng	2016	fluorene-2,7-diyl	Br	BO2(CH2)3	9,9-bis(n-octyl)	N-(2-OctDodec)perylenediimide-N'-(pentylCOO-Ph)-Pd(PCy3)2-Br	none	0	PCy3	2	4-(1-(N-(2-OctDodec)perylenediimide-N'-yl)pentane-5-COO)-Ph	Br	1	Ar-Pd(L)-X'	none	K3PO4	2	THF/H2O	66.5927	n.a.	75	30	1	19800	1.78	84	4-(tBu)PhB(OH)2	11700	51	1
Sun et al 2016	10.1002/macp.201600412	H. Zhan and Y. Cheng	2016	fluorene-2,7-diyl	Br	BO2(CH2)3	9,9-bis(n-octyl)	N-(2-OctDodec)perylenediimide-N'-(bisoctyl-fluorene)-Pd(PCy3)2-Br	none	0	PCy3	2	4-(2-(N-(2-OctDodec)perylenediimide-N'-yl)-9,9-(n-Oct)2fluorene-7-yl)-Ph	Br	1	Ar-Pd(L)-X'	none	K3PO4	2	THF/H2O	66.5927	n.a.	75	30	1	19200	1.76	85	4-(tBu)PhB(OH)2	11700	49	1
Sun et al 2016	10.1002/macp.201600412	H. Zhan and Y. Cheng	2016	fluorene-2,7-diyl	Br	BO2(CH2)3	9,9-bis(n-octyl)	N-(2-OctDodec)perylenediimide-N'-(bisoctyl-fluorene)-Pd(PCy3)2-Br	none	0	PCy3	2	4-(2-(N-(2-OctDodec)perylenediimide-N'-yl)-9,9-(n-Oct)2fluorene-7-yl)-Ph	Br	1	Ar-Pd(L)-X'	none	K3PO4	2	THF/H2O	66.5927	n.a.	25	30	24	none	none	0	4-(tBu)PhB(OH)2	11700	none	1
Sun et al 2016	10.1002/macp.201600412	H. Zhan and Y. Cheng	2016	fluorene-2,7-diyl	Br	BO2(CH2)3	9,9-bis(n-octyl)	N-(2-OctDodec)perylenediimide-N'-(pentylCOO-Ph)-Pd(PCy3)2-Br	none	0	PCy3	2	4-(1-(N-(2-OctDodec)perylenediimide-N'-yl)pentane-5-COO)-Ph	Br	1	Ar-Pd(L)-X'	none	K3PO4	2	THF/H2O	66.5927	n.a.	25	30	24	none	none	0	4-(tBu)PhB(OH)2	11700	none	1
Sun et al 2016	10.1002/macp.201600412	H. Zhan and Y. Cheng	2016	fluorene-2,7-diyl	Br	BO2(CH2)3	9,9-bis(n-octyl)	N-(2-OctDodec)perylenediimide-N'-Ph-Pd(PCy3)2-Br	none	0	PCy3	2	4-(4-(N-(2-OctDodec)perylenediimide-N'-yl)Ph)-Ph	Br	1	Ar-Pd(L)-X'	none	K3PO4	2	THF/H2O	66.5927	n.a.	25	30	24	none	none	0	4-(tBu)PhB(OH)2	11700	none	1
Sun et al 2016	10.1002/macp.201600412	H. Zhan and Y. Cheng	2016	fluorene-2,7-diyl	Br	BO2(CH2)3	9,9-bis(n-octyl)	N-(2-OctDodec)perylenediimide-N'-(bisoctyl-fluorene)-Pd(P(2,4-Me2Ph)3)2-Br	none	0	P(Xyl)3	2	4-(2-(N-(2-OctDodec)perylenediimide-N'-yl)-9,9-(n-Oct)2fluorene-7-yl)-Ph	Br	1	Ar-Pd(L)-X'	none	K3PO4	2	THF/H2O	66.5927	n.a.	25	25	1	20100	1.73	92	4-(tBu)PhB(OH)2	9700	52	1
Sun et al 2016	10.1002/macp.201600412	H. Zhan and Y. Cheng	2016	fluorene-2,7-diyl	Br	BO2(CH2)3	9,9-bis(n-octyl)	N-(2-OctDodec)perylenediimide-N'-(pentylCOO-Ph)-Pd(P(2,4-Me2Ph)3)2-Br	none	0	P(Xyl)3	2	4-(1-(N-(2-OctDodec)perylenediimide-N'-yl)pentane-5-COO)-Ph	Br	1	Ar-Pd(L)-X'	none	K3PO4	2	THF/H2O	66.5927	n.a.	25	25	1	20100	1.66	89	4-(tBu)PhB(OH)2	9700	52	1
Sun et al 2016	10.1002/macp.201600412	H. Zhan and Y. Cheng	2016	fluorene-2,7-diyl	Br	BO2(CH2)3	9,9-bis(n-octyl)	N-(2-OctDodec)perylenediimide-N'-Ph-Pd(P(2,4-Me2Ph)3)2-Br	none	0	P(Xyl)3	2	4-(4-(N-(2-OctDodec)perylenediimide-N'-yl)Ph)-Ph	Br	1	Ar-Pd(L)-X'	none	K3PO4	2	THF/H2O	66.5927	n.a.	25	25	1	18900	1.61	88	4-(tBu)PhB(OH)2	9700	49	1
Sun et al 2016	10.1002/macp.201600412	H. Zhan and Y. Cheng	2016	fluorene-2,7-diyl	Br	BO2(CH2)3	9,9-bis(n-octyl)	N-(2-OctDodec)perylenediimide-N'-(bisoctyl-fluorene)-Pd(PCy3)2-Br	none	0	PCy3	2	4-(2-(N-(2-OctDodec)perylenediimide-N'-yl)-9,9-(n-Oct)2fluorene-7-yl)-Ph	Br	1	Ar-Pd(L)-X'	none	K3PO4	2	THF/H2O	66.5927	n.a.	75	25	1	18300	1.78	82	4-(tBu)PhB(OH)2	9700	47	1
Sun et al 2016	10.1002/macp.201600412	H. Zhan and Y. Cheng	2016	fluorene-2,7-diyl	Br	BO2(CH2)3	9,9-bis(n-octyl)	N-(2-OctDodec)perylenediimide-N'-Ph-Pd(PCy3)2-Br	none	0	PCy3	2	4-(4-(N-(2-OctDodec)perylenediimide-N'-yl)Ph)-Ph	Br	1	Ar-Pd(L)-X'	none	K3PO4	2	THF/H2O	66.5927	n.a.	75	25	1	17000	1.78	84	4-(tBu)PhB(OH)2	9700	44	1
Sun et al 2016	10.1002/macp.201600412	H. Zhan and Y. Cheng	2016	fluorene-2,7-diyl	Br	BO2(CH2)3	9,9-bis(n-octyl)	N-(2-OctDodec)perylenediimide-N'-(pentylCOO-Ph)-Pd(PCy3)2-Br	none	0	PCy3	2	4-(1-(N-(2-OctDodec)perylenediimide-N'-yl)pentane-5-COO)-Ph	Br	1	Ar-Pd(L)-X'	none	K3PO4	2	THF/H2O	66.5927	n.a.	75	25	1	18900	1.77	90	4-(tBu)PhB(OH)2	9700	49	1
Sun et al 2016	10.1002/macp.201600412	H. Zhan and Y. Cheng	2016	fluorene-2,7-diyl	Br	BO2(CH2)3	9,9-bis(n-octyl)	N-(2-OctDodec)perylenediimide-N'-(bisoctyl-fluorene)-Pd(P(2,4-Me2Ph)3)2-Br	none	0	P(Xyl)3	2	4-(2-(N-(2-OctDodec)perylenediimide-N'-yl)-9,9-(n-Oct)2fluorene-7-yl)-Ph	Br	1	Ar-Pd(L)-X'	none	K3PO4	2	THF/H2O	66.5927	n.a.	25	20	1	18400	1.69	88	4-(tBu)PhB(OH)2	7800	47	1
Sun et al 2016	10.1002/macp.201600412	H. Zhan and Y. Cheng	2016	fluorene-2,7-diyl	Br	BO2(CH2)3	9,9-bis(n-octyl)	N-(2-OctDodec)perylenediimide-N'-Ph-Pd(P(2,4-Me2Ph)3)2-Br	none	0	P(Xyl)3	2	4-(4-(N-(2-OctDodec)perylenediimide-N'-yl)Ph)-Ph	Br	1	Ar-Pd(L)-X'	none	K3PO4	2	THF/H2O	66.5927	n.a.	25	20	1	17400	1.64	91	4-(tBu)PhB(OH)2	7800	45	1
Sun et al 2016	10.1002/macp.201600412	H. Zhan and Y. Cheng	2016	fluorene-2,7-diyl	Br	BO2(CH2)3	9,9-bis(n-octyl)	N-(2-OctDodec)perylenediimide-N'-(pentylCOO-Ph)-Pd(P(2,4-Me2Ph)3)2-Br	none	0	P(Xyl)3	2	4-(1-(N-(2-OctDodec)perylenediimide-N'-yl)pentane-5-COO)-Ph	Br	1	Ar-Pd(L)-X'	none	K3PO4	2	THF/H2O	66.5927	n.a.	25	20	1	18500	1.62	90	4-(tBu)PhB(OH)2	7800	48	1
Sun et al 2016	10.1002/macp.201600412	H. Zhan and Y. Cheng	2016	fluorene-2,7-diyl	Br	BO2(CH2)3	9,9-bis(n-octyl)	N-(2-OctDodec)perylenediimide-N'-(bisoctyl-fluorene)-Pd(PCy3)2-Br	none	0	PCy3	2	4-(2-(N-(2-OctDodec)perylenediimide-N'-yl)-9,9-(n-Oct)2fluorene-7-yl)-Ph	Br	1	Ar-Pd(L)-X'	none	K3PO4	2	THF/H2O	66.5927	n.a.	75	20	1	17200	1.82	87	4-(tBu)PhB(OH)2	7800	44	1
Sun et al 2016	10.1002/macp.201600412	H. Zhan and Y. Cheng	2016	fluorene-2,7-diyl	Br	BO2(CH2)3	9,9-bis(n-octyl)	N-(2-OctDodec)perylenediimide-N'-Ph-Pd(PCy3)2-Br	none	0	PCy3	2	4-(4-(N-(2-OctDodec)perylenediimide-N'-yl)Ph)-Ph	Br	1	Ar-Pd(L)-X'	none	K3PO4	2	THF/H2O	66.5927	n.a.	75	20	1	15400	1.77	83	4-(tBu)PhB(OH)2	7800	40	1
Sun et al 2016	10.1002/macp.201600412	H. Zhan and Y. Cheng	2016	fluorene-2,7-diyl	Br	BO2(CH2)3	9,9-bis(n-octyl)	N-(2-OctDodec)perylenediimide-N'-(pentylCOO-Ph)-Pd(PCy3)2-Br	none	0	PCy3	2	4-(1-(N-(2-OctDodec)perylenediimide-N'-yl)pentane-5-COO)-Ph	Br	1	Ar-Pd(L)-X'	none	K3PO4	2	THF/H2O	66.5927	n.a.	75	20	1	18100	1.74	81	4-(tBu)PhB(OH)2	7800	47	1
Sun et al 2016	10.1002/macp.201600412	H. Zhan and Y. Cheng	2016	fluorene-2,7-diyl	Br	BO2(CH2)3	9,9-bis(n-octyl)	N-(2-OctDodec)perylenediimide-N'-(pentylCOO-Ph)-Pd(P(2,4-Me2Ph)3)2-Br	none	0	P(Xyl)3	2	4-(1-(N-(2-OctDodec)perylenediimide-N'-yl)pentane-5-COO)-Ph	Br	1	Ar-Pd(L)-X'	none	K3PO4	2	THF/H2O	66.5927	n.a.	25	15	1	15600	1.65	85	4-(tBu)PhB(OH)2	5800	40	1
Sun et al 2016	10.1002/macp.201600412	H. Zhan and Y. Cheng	2016	fluorene-2,7-diyl	Br	BO2(CH2)3	9,9-bis(n-octyl)	N-(2-OctDodec)perylenediimide-N'-Ph-Pd(P(2,4-Me2Ph)3)2-Br	none	0	P(Xyl)3	2	4-(4-(N-(2-OctDodec)perylenediimide-N'-yl)Ph)-Ph	Br	1	Ar-Pd(L)-X'	none	K3PO4	2	THF/H2O	66.5927	n.a.	25	15	1	14700	1.59	89	4-(tBu)PhB(OH)2	5800	38	1
Sun et al 2016	10.1002/macp.201600412	H. Zhan and Y. Cheng	2016	fluorene-2,7-diyl	Br	BO2(CH2)3	9,9-bis(n-octyl)	N-(2-OctDodec)perylenediimide-N'-(bisoctyl-fluorene)-Pd(P(2,4-Me2Ph)3)2-Br	none	0	P(Xyl)3	2	4-(2-(N-(2-OctDodec)perylenediimide-N'-yl)-9,9-(n-Oct)2fluorene-7-yl)-Ph	Br	1	Ar-Pd(L)-X'	none	K3PO4	2	THF/H2O	66.5927	n.a.	25	15	1	16300	1.58	89	4-(tBu)PhB(OH)2	5800	42	1
Sun et al 2016	10.1002/macp.201600412	H. Zhan and Y. Cheng	2016	fluorene-2,7-diyl	Br	BO2(CH2)3	9,9-bis(n-octyl)	N-(2-OctDodec)perylenediimide-N'-(pentylCOO-Ph)-Pd(PCy3)2-Br	none	0	PCy3	2	4-(1-(N-(2-OctDodec)perylenediimide-N'-yl)pentane-5-COO)-Ph	Br	1	Ar-Pd(L)-X'	none	K3PO4	2	THF/H2O	66.5927	n.a.	75	15	1	17500	1.8	83	4-(tBu)PhB(OH)2	5800	45	1
Sun et al 2016	10.1002/macp.201600412	H. Zhan and Y. Cheng	2016	fluorene-2,7-diyl	Br	BO2(CH2)3	9,9-bis(n-octyl)	N-(2-OctDodec)perylenediimide-N'-Ph-Pd(PCy3)2-Br	none	0	PCy3	2	4-(4-(N-(2-OctDodec)perylenediimide-N'-yl)Ph)-Ph	Br	1	Ar-Pd(L)-X'	none	K3PO4	2	THF/H2O	66.5927	n.a.	75	15	1	12500	1.74	86	4-(tBu)PhB(OH)2	5800	32	1
Sun et al 2016	10.1002/macp.201600412	H. Zhan and Y. Cheng	2016	fluorene-2,7-diyl	Br	BO2(CH2)3	9,9-bis(n-octyl)	N-(2-OctDodec)perylenediimide-N'-(bisoctyl-fluorene)-Pd(PCy3)2-Br	none	0	PCy3	2	4-(2-(N-(2-OctDodec)perylenediimide-N'-yl)-9,9-(n-Oct)2fluorene-7-yl)-Ph	Br	1	Ar-Pd(L)-X'	none	K3PO4	2	THF/H2O	66.5927	n.a.	75	15	1	16300	1.65	86	4-(tBu)PhB(OH)2	5800	42	1
T. Nakamura et al 2023	10.1021/acsnano.2c09773	M. Vacha	2023	fluorene-2,7-diyl	Br	Bpin	9,9-bis(n-octyl)	Pd(dba)2	P(tBu)3	6	P(tBu)3	6	4-(NO2)Ph	Br	4.5	Ar-Pd(L)-X'	none	K3PO4	2	THF/H2O	59	n.a.	0	47	1	27700	1.61	18	4-(NO2)PhB(OH)2	#REF!	#REF!	1
Tokita et al 2021	10.1039/d1py01184g	T. Yokozawa	2021	fluorene-2,7-diyl	Br	Bpin	9,9-bis(n-octyl)	oTol-Pd(AmPhos)-Br	none	0	AmPhos	1	2-CH3-Ph	Br	1	Ar-Pd(L)-X'	18-crown-6	CsF	0.38	THF/H2O	222	2.4	20	8.33	1	4600	1.46	n.a.	additional monomer	#REF!	#REF!	1
Tsuji et al 2017	10.1038/pj.2016.89	Y. Morisaki and Y. Chujo	2017	fluorene-2,7-diyl	Br	B(OH)2	9,9-bis(n-octyl)	DANBPh-Pd(P(tBu)3)-Br	none	0	P(tBu)3	1	4-Bdan-Ph	Br	1	Ar-Pd(L)-X'	none	CsF	2	THF/H2O	55.4939	100	0	20	2	9000	1.2	94	1-PyreneB(OH)2	7800	23	1
Ying et al 2012	10.1002/adma.201202817.	T.-Q. Nguyen and G. C. Bazan	2012	fluorene-2,7-diyl	Br	Bpin	9,9-bis(n-octyl)	Ph-Pd(P(tBu)3)-Br	none	0	P(tBu)3	1	Ph	Br	1	Ar-Pd(L)-X'	none	Na2CO3	60	THF/H2O	n.a.	n.a.	25	40	0.17	24800	1.73	86	none	15500	64	0
Ying et al 2012	10.1002/adma.201202817.	T.-Q. Nguyen and G. C. Bazan	2012	fluorene-2,7-diyl	Br	Bpin	9,9-bis(n-octyl)	Ph-Pd(P(tBu)3)-Br	none	0	P(tBu)3	1	Ph	Br	1	Ar-Pd(L)-X'	none	Na2CO3	60	THF/H2O	n.a.	n.a.	25	25	0.17	17700	1.49	82	none	9700	46	0
Ying et al 2012	10.1002/adma.201202817.	T.-Q. Nguyen and G. C. Bazan	2012	fluorene-2,7-diyl	Br	Bpin	9,9-bis(n-octyl)	Ph-Pd(P(tBu)3)-Br	none	0	P(tBu)3	1	Ph	Br	1	Ar-Pd(L)-X'	none	Na2CO3	60	THF/H2O	n.a.	n.a.	25	20	0.5	14300	1.39	91	none	7800	37	0
Ying et al 2012	10.1002/adma.201202817.	T.-Q. Nguyen and G. C. Bazan	2012	fluorene-2,7-diyl	Br	Bpin	9,9-bis(n-octyl)	Ph-Pd(P(tBu)3)-Br	none	0	P(tBu)3	1	Ph	Br	1	Ar-Pd(L)-X'	none	Na2CO3	60	THF/H2O	n.a.	n.a.	25	20	0.17	14900	1.31	92	none	7800	38	0
Ying et al 2012	10.1002/adma.201202817.	T.-Q. Nguyen and G. C. Bazan	2012	fluorene-2,7-diyl	Br	Bpin	9,9-bis(n-octyl)	Ph-Pd(P(tBu)3)-Br	none	0	P(tBu)3	1	Ph	Br	1	Ar-Pd(L)-X'	none	Na2CO3	60	THF/H2O	n.a.	n.a.	25	20	0.17	14900	1.31	90	none	7800	38	0
Ying et al 2012	10.1002/adma.201202817.	T.-Q. Nguyen and G. C. Bazan	2012	fluorene-2,7-diyl	Br	Bpin	9,9-bis(n-octyl)	Ph-Pd(P(tBu)3)-Br	none	0	P(tBu)3	1	Ph	Br	1	Ar-Pd(L)-X'	none	Na2CO3	60	THF/H2O	n.a.	n.a.	25	20	0.008	8200	1.29	62	none	7800	21	0
Ying et al 2012	10.1002/adma.201202817.	T.-Q. Nguyen and G. C. Bazan	2012	fluorene-2,7-diyl	Br	Bpin	9,9-bis(n-octyl)	Ph-Pd(P(tBu)3)-Br	none	0	P(tBu)3	1	Ph	Br	1	Ar-Pd(L)-X'	none	Na2CO3	60	THF/H2O	n.a.	n.a.	25	20	0.08	13700	1.29	92	none	7800	35	0
Ying et al 2012	10.1002/adma.201202817.	T.-Q. Nguyen and G. C. Bazan	2012	fluorene-2,7-diyl	Br	Bpin	9,9-bis(n-octyl)	Ph-Pd(P(tBu)3)-Br	none	0	P(tBu)3	1	Ph	Br	1	Ar-Pd(L)-X'	none	Na2CO3	60	THF/H2O	n.a.	n.a.	25	20	0.033	11600	1.27	86	none	7800	30	0
Ying et al 2012	10.1002/adma.201202817.	T.-Q. Nguyen and G. C. Bazan	2012	fluorene-2,7-diyl	Br	Bpin	9,9-bis(n-octyl)	Ph-Pd(P(tBu)3)-Br	none	0	P(tBu)3	1	Ph	Br	1	Ar-Pd(L)-X'	none	Na2CO3	60	THF/H2O	n.a.	n.a.	25	20	1	15300	1.27	93	none	7800	39	0
Ying et al 2012	10.1002/adma.201202817.	T.-Q. Nguyen and G. C. Bazan	2012	fluorene-2,7-diyl	Br	Bpin	9,9-bis(n-octyl)	Ph-Pd(P(tBu)3)-Br	none	0	P(tBu)3	1	Ph	Br	1	Ar-Pd(L)-X'	none	Na2CO3	60	THF/H2O	n.a.	n.a.	25	20	0.013	9400	1.22	71	none	7800	24	0
Ying et al 2012	10.1002/adma.201202817.	T.-Q. Nguyen and G. C. Bazan	2012	fluorene-2,7-diyl	Br	Bpin	9,9-bis(n-octyl)	Ph-Pd(P(tBu)3)-Br	none	0	P(tBu)3	1	Ph	Br	1	Ar-Pd(L)-X'	none	Na2CO3	60	THF/H2O	n.a.	n.a.	25	20	0.017	11500	1.22	79	none	7800	30	0
Ying et al 2012	10.1002/adma.201202817.	T.-Q. Nguyen and G. C. Bazan	2012	fluorene-2,7-diyl	Br	Bpin	9,9-bis(n-octyl)	Ph-Pd(P(tBu)3)-Br	none	0	P(tBu)3	1	Ph	Br	1	Ar-Pd(L)-X'	none	Na2CO3	60	THF/H2O	n.a.	n.a.	25	17	0.17	13500	1.39	87	none	6600	35	0
Ying et al 2012	10.1002/adma.201202817.	T.-Q. Nguyen and G. C. Bazan	2012	fluorene-2,7-diyl	Br	Bpin	9,9-bis(n-octyl)	Ph-Pd(P(tBu)3)-Br	none	0	P(tBu)3	1	Ph	Br	1	Ar-Pd(L)-X'	none	Na2CO3	60	THF/H2O	n.a.	n.a.	25	14	0.17	11600	1.31	91	none	5400	30	0
Ying et al 2012	10.1002/adma.201202817.	T.-Q. Nguyen and G. C. Bazan	2012	fluorene-2,7-diyl	Br	Bpin	9,9-bis(n-octyl)	Ph-Pd(P(tBu)3)-Br	none	0	P(tBu)3	1	Ph	Br	1	Ar-Pd(L)-X'	none	Na2CO3	60	THF/H2O	n.a.	n.a.	25	13	0.17	10900	1.24	90	none	5100	28	0
Ying et al 2012	10.1002/adma.201202817.	T.-Q. Nguyen and G. C. Bazan	2012	fluorene-2,7-diyl	Br	Bpin	9,9-bis(n-octyl)	Ph-Pd(P(tBu)3)-Br	none	0	P(tBu)3	1	Ph	Br	1	Ar-Pd(L)-X'	none	Na2CO3	60	THF/H2O	n.a.	n.a.	25	11	0.17	9800	1.27	93	none	4300	25	0
Ying et al 2012	10.1002/adma.201202817.	T.-Q. Nguyen and G. C. Bazan	2012	fluorene-2,7-diyl	Br	Bpin	9,9-bis(n-octyl)	Ph-Pd(P(tBu)3)-Br	none	0	P(tBu)3	1	Ph	Br	1	Ar-Pd(L)-X'	none	Na2CO3	60	THF/H2O	n.a.	n.a.	25	10	0.17	8100	1.26	95	none	3900	21	0
Zhang et al 2012	10.1021/ja302745t	Q.-S. Hu	2012	fluorene-2,7-diyl	Br	Bpin	9,9-bis(n-hexyl)	Pd2(dba)3	P(tBu)3	4	P(tBu)3	2	4-COOEt-Ph	I	0.8	Ar-Pd(L)-X'	none	K3PO4	10	THF/H2O	277.469	16.6667	0	25	0.5	31400	1.2	73	none	8300	94	0
Zhang et al 2012	10.1021/ja302745t	Q.-S. Hu	2012	fluorene-2,7-diyl	Br	Bpin	9,9-bis(n-hexyl)	Pd(P(tBu)3)2	none	0	P(tBu)3	2	Ph	I	1.7	Ar-Pd(L)-X'	none	K3PO4	10	THF/H2O	277.469	16.6667	0	17	0.5	23500	1.6	55	none	5700	71	0
Zhang et al 2012	10.1021/ja302745t	Q.-S. Hu	2012	fluorene-2,7-diyl	Br	Bpin	9,9-bis(n-hexyl)	Ph-Pd(P(tBu)3)-Br	none	0	P(tBu)3	1	Ph	Br	1	Ar-Pd(L)-X'	none	K3PO4	10	THF/H2O	277.469	16.6667	0	17	0.5	14500	1.35	76	none	5700	44	0
Zhang et al 2012	10.1021/ja302745t	Q.-S. Hu	2012	fluorene-2,7-diyl	Br	Bpin	9,9-bis(n-hexyl)	Ph-Pd(P(tBu)3)-I	none	0	P(tBu)3	1	Ph	I	1	Ar-Pd(L)-X'	none	K3PO4	10	THF/H2O	277.469	16.6667	0	17	0.5	14800	1.33	76	none	5700	45	0
Zhang et al 2012	10.1021/ja302745t	Q.-S. Hu	2012	fluorene-2,7-diyl	Br	Bpin	9,9-bis(n-hexyl)	Ph-Pd(P(tBu)3)-I	none	0	P(tBu)3	1	Ph	I	1	Ar-Pd(L)-X'	none	K3PO4	10	THF	0	16.6667	0	17	6	900	1.32	n.a.	none	5700	3	0
Zhang et al 2012	10.1021/ja302745t	Q.-S. Hu	2012	fluorene-2,7-diyl	Br	Bpin	9,9-bis(n-hexyl)	Ph-Pd(P(tBu)3)-I	none	0	P(tBu)3	1	Ph	I	1	Ar-Pd(L)-X'	none	K3PO4	10	THF	0	16.6667	0	17	36	8600	1.82	83	none	5700	26	0
Zhang et al 2012	10.1021/ja302745t	Q.-S. Hu	2012	fluorene-2,7-diyl	Br	Bpin	9,9-bis(n-hexyl)	Pd2(dba)3	P(tBu)3	4	P(tBu)3	2	4-COOEt-Ph	I	0.8	Ar-Pd(L)-X'	none	K3PO4	10	THF/H2O	277.469	16.6667	0	17	0.5	21200	1.2	76	none	5700	64	0
Zhang et al 2012	10.1021/ja302745t	Q.-S. Hu	2012	fluorene-2,7-diyl	Br	Bpin	9,9-bis(n-hexyl)	Pd2(dba)3	P(tBu)3	4	P(tBu)3	2	4-COOEt-Ph	I	0.8	Ar-Pd(L)-X'	none	K3PO4	10	THF/H2O	277.469	16.6667	0	13	0.5	15300	1.15	83	none	4300	46	0
Zhang et al 2012	10.1021/ja302745t	Q.-S. Hu	2012	fluorene-2,7-diyl	Br	Bpin	9,9-bis(n-hexyl)	Pd2(dba)3	P(tBu)3	4	P(tBu)3	2	Ph	I	0.8	Ar-Pd(L)-X'	none	K3PO4	10	THF/H2O	277.469	16.6667	0	8	0.5	25900	1.42	87	none	2700	78	0
Zhang et al 2012	10.1021/ja302745t	Q.-S. Hu	2012	fluorene-2,7-diyl	Br	Bpin	9,9-bis(n-hexyl)	Pd2(dba)3	P(tBu)3	4	P(tBu)3	2	4-OCH3-Ph	I	0.8	Ar-Pd(L)-X'	none	K3PO4	10	THF/H2O	277.469	16.6667	0	8	0.5	9500	1.35	60	none	2700	29	0
Zhang et al 2012	10.1021/ja302745t	Q.-S. Hu	2012	fluorene-2,7-diyl	Br	Bpin	9,9-bis(n-hexyl)	Pd2(dba)3	P(tBu)3	4	P(tBu)3	2	Ph	I	0.8	Ar-Pd(L)-X'	none	K3PO4	10	THF/H2O	277.469	16.6667	0	8	0.5	9700	1.29	70	none	2700	29	0
Zhang et al 2012	10.1021/ja302745t	Q.-S. Hu	2012	fluorene-2,7-diyl	Br	Bpin	9,9-bis(n-hexyl)	Pd2(dba)3	P(tBu)3	4	P(tBu)3	2	4-COOEt-Ph	I	0.8	Ar-Pd(L)-X'	none	K3PO4	10	THF/H2O	277.469	16.6667	0	8	0.5	7800	1.26	80	none	2700	23	0
Zhang et al 2012	10.1021/ja302745t	Q.-S. Hu	2012	fluorene-2,7-diyl	Br	Bpin	9,9-bis(n-hexyl)	Pd2(dba)3	P(tBu)3	4	P(tBu)3	2	4-Cl-Ph	I	0.8	Ar-Pd(L)-X'	none	K3PO4	10	THF/H2O	277.469	16.6667	0	8	0.5	9100	1.25	80	none	2700	27	0
Zhang et al 2012	10.1021/ja302745t	Q.-S. Hu	2012	fluorene-2,7-diyl	Br	Bpin	9,9-bis(n-hexyl)	Pd2(dba)3	P(tBu)3	4	P(tBu)3	2	4-I-Ph	I	0.8	Ar-Pd(L)-X'	none	K3PO4	10	THF/H2O	277.469	16.6667	0	8	0.5	7700	1.25	70	none	2700	23	0
Zhang et al 2012	10.1021/ja302745t	Q.-S. Hu	2012	fluorene-2,7-diyl	Br	Bpin	9,9-bis(n-hexyl)	Pd2(dba)3	P(tBu)3	4	P(tBu)3	2	4-F-Ph	I	0.8	Ar-Pd(L)-X'	none	K3PO4	10	THF/H2O	277.469	16.6667	0	8	0.5	11200	1.21	77	none	2700	34	0
Zhang et al 2012	10.1021/ja302745t	Q.-S. Hu	2012	fluorene-2,7-diyl	Br	Bpin	9,9-bis(n-hexyl)	Pd2(dba)3	P(tBu)3	3	P(tBu)3	1.5	4-Br-Ph	I	0.8	Ar-Pd(L)-X'	none	K3PO4	10	THF/H2O	277.469	16.6667	0	8	0.5	10400	1.2	83	none	2700	31	0
Zhang et al 2012	10.1021/ja302745t	Q.-S. Hu	2012	fluorene-2,7-diyl	Br	Bpin	9,9-bis(n-hexyl)	Pd2(dba)3	P(tBu)3	5	P(tBu)3	2.5	4-Br-Ph	I	0.8	Ar-Pd(L)-X'	none	K3PO4	10	THF/H2O	277.469	16.6667	0	8	0.5	10300	1.17	70	none	2700	31	0
Zhang et al 2012	10.1021/ja302745t	Q.-S. Hu	2012	fluorene-2,7-diyl	Br	Bpin	9,9-bis(n-hexyl)	Pd2(dba)3	P(tBu)3	4	P(tBu)3	2	4-Br-Ph	I	0.8	Ar-Pd(L)-X'	none	K3PO4	10	THF/H2O	277.469	16.6667	0	8	0.5	9500	1.14	80	none	2700	29	0
Zhang et al 2012	10.1021/ja302745t	Q.-S. Hu	2012	fluorene-2,7-diyl	Br	Bpin	9,9-bis(n-octyl)	Pd2(dba)3	P(tBu)3	4	P(tBu)3	2	4-COOEt-Ph	I	0.8	Ar-Pd(L)-X'	none	K3PO4	10	THF/H2O	277.469	16.6667	0	8	0.5	14600	1.19	80	none	3100	38	0
Zhang et al 2012	10.1021/ja302745t	Q.-S. Hu	2012	fluorene-2,7-diyl	Br	Bpin	9,9-bis(n-hexyl)	Pd2(dba)3	P(tBu)3	4	P(tBu)3	2	4-Br-Ph	I	0.8	Ar-Pd(L)-X'	none	K3PO4	10	THF/H2O	277.469	16.6667	-10	8	0.5	11100	1.2	70	none	2700	33	0
Zhang et al 2012	10.1021/ja302745t	Q.-S. Hu	2012	fluorene-2,7-diyl	Br	Bpin	9,9-bis(n-hexyl)	Pd2(dba)3	P(tBu)3	4	P(tBu)3	2	4-Br-Ph	I	0.8	Ar-Pd(L)-X'	none	K2CO3	10	THF/H2O	277.469	16.6667	20	8	0.5	2500	1.78	18	none	2700	8	0
Zhang et al 2012	10.1021/ja302745t	Q.-S. Hu	2012	fluorene-2,7-diyl	Br	Bpin	9,9-bis(n-hexyl)	Pd2(dba)3	P(tBu)3	4	P(tBu)3	2	4-Br-Ph	I	0.8	Ar-Pd(L)-X'	none	Na2CO3	10	THF/H2O	277.469	16.6667	20	8	0.5	5300	1.3	90	none	2700	16	0
Zhang et al 2012	10.1021/ja302745t	Q.-S. Hu	2012	fluorene-2,7-diyl	Br	Bpin	9,9-bis(n-hexyl)	Pd2(dba)3	P(tBu)3	4	P(tBu)3	2	4-Br-Ph	I	0.8	Ar-Pd(L)-X'	none	K2HPO4	10	THF/H2O	277.469	16.6667	20	8	0.5	4700	1.24	99	none	2700	14	0
Zhang et al 2012	10.1021/ja302745t	Q.-S. Hu	2012	fluorene-2,7-diyl	Br	Bpin	9,9-bis(n-hexyl)	Pd2(dba)3	P(tBu)3	4	P(tBu)3	2	4-Br-Ph	I	0.8	Ar-Pd(L)-X'	none	K3PO4	10	THF/H2O	277.469	16.6667	20	8	0.5	9100	1.17	87	none	2700	27	0
Zhang et al 2012	10.1021/ja302745t	Q.-S. Hu	2012	fluorene-2,7-diyl	Br	Bpin	9,9-bis(n-hexyl)	Pd2(dba)3	P(tBu)3	4	P(tBu)3	2	none	none	0	(RO)2B-M-Pd(L)-X	none	K3PO4	10	THF/H2O	277.469	16.6667	0	8	0.5	47300	1.95	80	none	2700	142	0
Zhang et al 2015 (ChemCommun)	10.1039/c5cc06188a	Q.-S. Hu and K. Hong	2015	fluorene-2,7-diyl	Br	Bpin	9,9-bis(n-hexyl)	Pd2(dba)3	P(tBu)3	4	P(tBu)3	2	4-OTf-Ph	Br	1.5	Ar-Pd(L)-X'	none	K3PO4	10	THF/H2O	277.469	16.8691	0	25	0.42	30000	1.19	63	none	8300	90	0
Zhang et al 2015 (ChemCommun)	10.1039/c5cc06188a	Q.-S. Hu and K. Hong	2015	fluorene-2,7-diyl	Br	Bpin	9,9-bis(n-hexyl)	Pd2(dba)3	P(tBu)3	4	P(tBu)3	2	4-OTf-Ph	Br	1.66667	Ar-Pd(L)-X'	none	K3PO4	10	THF/H2O	277.469	16.8691	0	17	0.42	19400	1.17	65	none	5700	58	0
Zhang et al 2015 (ChemCommun)	10.1039/c5cc06188a	Q.-S. Hu and K. Hong	2015	fluorene-2,7-diyl	Br	Bpin	9,9-bis(n-hexyl)	Pd2(dba)3	P(tBu)3	4	P(tBu)3	2	4-Cl-Ph	I	1.66667	Ar-Pd(L)-X'	none	K3PO4	10	THF/H2O	277.469	16.8691	0	8	0.42	8400	1.26	87	4-(OCH3)PhB(OH)2	2700	25	1
Zhang et al 2015 (ChemCommun)	10.1039/c5cc06188a	Q.-S. Hu and K. Hong	2015	fluorene-2,7-diyl	Br	Bpin	9,9-bis(n-hexyl)	Pd2(dba)3	P(tBu)3	4	P(tBu)3	2	4-OTf-Ph	I	1.66667	Ar-Pd(L)-X'	none	K3PO4	10	THF/H2O	277.469	16.8691	0	8	0.42	9200	1.22	87	4-(OCH3)PhB(OH)2	2700	28	1
Zhang et al 2015 (ChemCommun)	10.1039/c5cc06188a	Q.-S. Hu and K. Hong	2015	fluorene-2,7-diyl	Br	Bpin	9,9-bis(n-hexyl)	Pd2(dba)3	P(tBu)3	4	P(tBu)3	2	4-OTs-Ph	I	1.66667	Ar-Pd(L)-X'	none	K3PO4	10	THF/H2O	277.469	16.8691	0	8	0.42	6900	1.21	80	4-(OCH3)PhB(OH)2	2700	21	1
Zhang et al 2015 (ChemCommun)	10.1039/c5cc06188a	Q.-S. Hu and K. Hong	2015	fluorene-2,7-diyl	Br	Bpin	9,9-bis(n-hexyl)	Pd2(dba)3	P(tBu)3	4	P(tBu)3	2	4-Cl-Ph	Br	1.66667	Ar-Pd(L)-X'	none	K3PO4	10	THF/H2O	277.469	16.8691	0	8	0.42	12300	1.18	87	4-(OCH3)PhB(OH)2	2700	37	1
Zhang et al 2015 (ChemCommun)	10.1039/c5cc06188a	Q.-S. Hu and K. Hong	2015	fluorene-2,7-diyl	Br	Bpin	9,9-bis(n-hexyl)	Pd2(dba)3	P(tBu)3	4	P(tBu)3	2	4-OTf-Ph	Br	1.66667	Ar-Pd(L)-X'	none	K3PO4	10	THF/H2O	277.469	16.8691	0	8	0.42	12500	1.17	87	4-(CH3)PhB(OH)2	2700	38	1
Zhang et al 2015 (ChemCommun)	10.1039/c5cc06188a	Q.-S. Hu and K. Hong	2015	fluorene-2,7-diyl	Br	Bpin	9,9-bis(n-hexyl)	Pd2(dba)3	P(tBu)3	4	P(tBu)3	2	4-OTf-Ph	Br	1.66667	Ar-Pd(L)-X'	none	K3PO4	10	THF/H2O	277.469	16.8691	0	8	0.42	13000	1.17	80	2-(OH)PhB(OH)2	2700	39	1
Zhang et al 2015 (ChemCommun)	10.1039/c5cc06188a	Q.-S. Hu and K. Hong	2015	fluorene-2,7-diyl	Br	Bpin	9,9-bis(n-hexyl)	Pd2(dba)3	P(tBu)3	4	P(tBu)3	2	4-OTs-Ph	Br	1.66667	Ar-Pd(L)-X'	none	K3PO4	10	THF/H2O	277.469	16.8691	0	8	0.42	10700	1.17	83	4-(OCH3)PhB(OH)2	2700	32	1
Zhang et al 2015 (ChemCommun)	10.1039/c5cc06188a	Q.-S. Hu and K. Hong	2015	fluorene-2,7-diyl	Br	Bpin	9,9-bis(n-hexyl)	Pd2(dba)3	P(tBu)3	4	P(tBu)3	2	4-OTf-Ph	Br	1.66667	Ar-Pd(L)-X'	none	K3PO4	10	THF/H2O	277.469	16.8691	0	8	0.42	10400	1.16	80	4-(F)PhB(OH)2	2700	31	1
Zhang et al 2015 (ChemCommun)	10.1039/c5cc06188a	Q.-S. Hu and K. Hong	2015	fluorene-2,7-diyl	Br	Bpin	9,9-bis(n-hexyl)	Pd2(dba)3	P(tBu)3	4	P(tBu)3	2	4-OTf-Ph	Br	1.66667	Ar-Pd(L)-X'	none	K3PO4	10	THF/H2O	277.469	16.8691	0	8	0.42	13500	1.16	73	4-((CO)CH3)PhB(OH)2	2700	41	1
Zhang et al 2015 (ChemCommun)	10.1039/c5cc06188a	Q.-S. Hu and K. Hong	2015	fluorene-2,7-diyl	Br	Bpin	9,9-bis(n-hexyl)	Pd2(dba)3	P(tBu)3	4	P(tBu)3	2	4-OTf-Ph	Br	1.66667	Ar-Pd(L)-X'	none	K3PO4	10	THF/H2O	277.469	16.8691	0	8	0.42	9600	1.16	85	none	2700	29	0
Zhang et al 2015 (ChemCommun)	10.1039/c5cc06188a	Q.-S. Hu and K. Hong	2015	fluorene-2,7-diyl	Br	Bpin	9,9-bis(n-hexyl)	Pd2(dba)3	P(tBu)3	4	P(tBu)3	2	4-OTf-Ph	Br	1.66667	Ar-Pd(L)-X'	none	K3PO4	10	THF/H2O	277.469	16.8691	0	8	0.42	11700	1.15	87	4-(OCH3)PhB(OH)2	2700	35	1
Zhang et al 2015 (J Pol Sci A Pol Chem)	10.1002/pola.27577	H. Zhan	2015	fluorene-2,7-diyl	Br	BO2(CH2)3	9,9-bis(n-octyl)	4-(bis(pTol)N)Ph-Pd(PCy3)2-I	none	0	PCy3	2	4-((pTol)2N)-Ph	I	1	Ar-Pd(L)-X'	none	KF	4	THF/H2O	33.2963	66.6667	75	30	5	21700	1.76	90	none	11700	56	0
Zhang et al 2015 (J Pol Sci A Pol Chem)	10.1002/pola.27577	H. Zhan	2015	fluorene-2,7-diyl	Br	BO2(CH2)3	9,9-bis(n-octyl)	4-(bis(pTol)N)Ph-Pd(PCy3)2-I	none	0	PCy3	2	4-((pTol)2N)-Ph	I	1	Ar-Pd(L)-X'	none	KF	4	THF/H2O	33.2963	66.6667	25	30	12	14300	1.7	40	none	11700	37	0
Zhang et al 2015 (J Pol Sci A Pol Chem)	10.1002/pola.27577	H. Zhan	2015	fluorene-2,7-diyl	Br	BO2(CH2)3	9,9-bis(n-octyl)	[4-(bis(pTol)N)Ph-Pd(P(oTol)3)-Br]2	none	0	P(oTol)3	1	4-((pTol)2N)-Ph	Br	1	Ar-Pd(L)-X'	none	KF	4	THF/H2O	33.2963	66.6667	25	30	n.a.	25700	1.74	87	none	11700	66	0
Zhang et al 2015 (J Pol Sci A Pol Chem)	10.1002/pola.27577	H. Zhan	2015	fluorene-2,7-diyl	Br	BO2(CH2)3	9,9-bis(n-octyl)	4-(bis(pTol)N)Ph-Pd(PCy3)2-I	none	0	PCy3	2	4-((pTol)2N)-Ph	I	1	Ar-Pd(L)-X'	none	KF	4	THF/H2O	33.2963	66.6667	75	25	5	19400	1.93	88	none	9700	50	0
Zhang et al 2015 (J Pol Sci A Pol Chem)	10.1002/pola.27577	H. Zhan	2015	fluorene-2,7-diyl	Br	BO2(CH2)3	9,9-bis(n-octyl)	4-(bis(pTol)N)Ph-Pd(PCy3)2-I	none	0	PCy3	2	4-((pTol)2N)-Ph	I	1	Ar-Pd(L)-X'	none	KF	4	THF/H2O	33.2963	66.6667	25	25	12	13300	1.79	39	none	9700	34	0
Zhang et al 2015 (J Pol Sci A Pol Chem)	10.1002/pola.27577	H. Zhan	2015	fluorene-2,7-diyl	Br	BO2(CH2)3	9,9-bis(n-octyl)	[4-(bis(pTol)N)Ph-Pd(P(oTol)3)2-Br]2	none	0	P(oTol)3	1	4-((pTol)2N)-Ph	Br	1	Ar-Pd(L)-X'	none	KF	4	THF/H2O	33.2963	66.6667	25	25	n.a.	19100	1.8	88	none	9700	49	0
Zhang et al 2015 (J Pol Sci A Pol Chem)	10.1002/pola.27577	H. Zhan	2015	fluorene-2,7-diyl	Br	BO2(CH2)3	9,9-bis(n-octyl)	4-(bis(pTol)N)Ph-Pd(PCy3)2-I	none	0	PCy3	2	4-((pTol)2N)-Ph	I	1	Ar-Pd(L)-X'	none	KF	4	THF/H2O	33.2963	66.6667	25	20	12	9400	1.36	27	none	7800	24	0
Zhang et al 2015 (J Pol Sci A Pol Chem)	10.1002/pola.27577	H. Zhan	2015	fluorene-2,7-diyl	Br	BO2(CH2)3	9,9-bis(n-octyl)	[4-(bis(pTol)N)Ph-Pd(P(oTol)3)2-Br]2	none	0	P(oTol)3	1	4-((pTol)2N)-Ph	Br	1	Ar-Pd(L)-X'	none	KF	4	THF/H2O	33.2963	66.6667	25	20	n.a.	8900	2.19	87	none	7800	23	0
Zhang et al 2015 (J Pol Sci A Pol Chem)	10.1002/pola.27577	H. Zhan	2015	fluorene-2,7-diyl	Br	BO2(CH2)3	9,9-bis(n-octyl)	4-(bis(pTol)N)Ph-Pd(PCy3)2-I	none	0	PCy3	2	4-((pTol)2N)-Ph	I	1	Ar-Pd(L)-X'	none	KF	4	THF/H2O	33.2963	66.6667	25	18	12	8700	1.2	26	none	7000	22	0
Zhang et al 2015 (J Pol Sci A Pol Chem)	10.1002/pola.27577	H. Zhan	2015	fluorene-2,7-diyl	Br	BO2(CH2)3	9,9-bis(n-octyl)	4-(bis(pTol)N)Ph-Pd(PCy3)2-I	none	0	PCy3	2	4-((pTol)2N)-Ph	I	1	Ar-Pd(L)-X'	none	KF	4	THF/H2O	33.2963	66.6667	75	15	5	13800	1.72	77	none	5800	36	0
Zhang et al 2015 (J Pol Sci A Pol Chem)	10.1002/pola.27577	H. Zhan	2015	fluorene-2,7-diyl	Br	BO2(CH2)3	9,9-bis(n-octyl)	4-(bis(pTol)N)Ph-Pd(PCy3)2-I	none	0	PCy3	2	4-((pTol)2N)-Ph	I	1	Ar-Pd(L)-X'	none	KF	4	THF/H2O	33.2963	66.6667	25	15	12	6900	1.17	22	none	5800	18	0
Zhang et al 2015 (Macromolecules)	10.1021/ma502521u	Q.-S. Hu and K. Hong	2015	fluorene-2,7-diyl	Br	Bpin	9,9-bis(n-hexyl)	Pd2(dba)3	P(tBu)3	4	P(tBu)3	2	4-Br-Ph	I	0.833333	Ar-Pd(L)-X'	none	K3PO4	10	THF/H2O	277	17	0	25	0.5	31400	1.2	73	none	8300	94	0
Zhang et al 2015 (Macromolecules)	10.1021/ma502521u	Q.-S. Hu and K. Hong	2015	fluorene-2,7-diyl	Br	Bpin	9,9-bis(n-hexyl)	Pd2(dba)3	P(tBu)3	4	P(tBu)3	2	4-CH2OH-Ph	Br	1.66667	Ar-Pd(L)-X'	none	K3PO4	10	THF/H2O	277	17	0	17	0.5	16600	1.18	75	none	5700	50	0
Zhang et al 2015 (Macromolecules)	10.1021/ma502521u	Q.-S. Hu and K. Hong	2015	fluorene-2,7-diyl	Br	Bpin	9,9-bis(n-hexyl)	Pd2(dba)3	P(tBu)3	4	P(tBu)3	2	4-Br-Ph	I	0.833333	Ar-Pd(L)-X'	none	K3PO4	10	THF/H2O	277	17	0	17	0.5	21200	1.2	76	none	5700	64	0
Zhang et al 2015 (Macromolecules)	10.1021/ma502521u	Q.-S. Hu and K. Hong	2015	fluorene-2,7-diyl	Br	Bpin	9,9-bis(n-hexyl)	Pd2(dba)3	P(tBu)3	4	P(tBu)3	2	4-Br-Ph	I	0.833333	Ar-Pd(L)-X'	none	K3PO4	10	THF/H2O	277	17	0	13	0.5	15300	1.15	83	none	4300	46	0
Zhang et al 2015 (Macromolecules)	10.1021/ma502521u	Q.-S. Hu and K. Hong	2015	fluorene-2,7-diyl	Br	Bpin	9,9-bis(n-hexyl)	Pd2(dba)3	P(tBu)3	4	P(tBu)3	2	4-Ph(CO)-Ph	Cl	33.3333	Ar-Pd(L)-X'	none	K3PO4	10	THF/H2O	277	17	0	8	0.25	14700	1.28	70	none	2700	44	0
Zhang et al 2015 (Macromolecules)	10.1021/ma502521u	Q.-S. Hu and K. Hong	2015	fluorene-2,7-diyl	Br	Bpin	9,9-bis(n-hexyl)	Pd2(dba)3	P(tBu)3	4	P(tBu)3	2	4-COOEt-Ph	OTf	25	Ar-Pd(L)-X'	none	K3PO4	10	THF/H2O	277	17	0	8	0.25	35100	1.67	15	none	2700	106	0
Zhang et al 2015 (Macromolecules)	10.1021/ma502521u	Q.-S. Hu and K. Hong	2015	fluorene-2,7-diyl	Br	Bpin	9,9-bis(n-hexyl)	Pd2(dba)3	P(tBu)3	4	P(tBu)3	2	4-Ph(CO)-Ph	OTf	25	Ar-Pd(L)-X'	none	K3PO4	10	THF/H2O	277	17	0	8	0.25	32100	1.65	10	none	2700	97	0
Zhang et al 2015 (Macromolecules)	10.1021/ma502521u	Q.-S. Hu and K. Hong	2015	fluorene-2,7-diyl	Br	Bpin	9,9-bis(n-hexyl)	Pd2(dba)3	P(tBu)3	4	P(tBu)3	2	4-CH3-Ph	Cl	25	Ar-Pd(L)-X'	none	K3PO4	10	THF/H2O	277	17	0	8	0.25	34400	1.49	30	none	2700	103	0
Zhang et al 2015 (Macromolecules)	10.1021/ma502521u	Q.-S. Hu and K. Hong	2015	fluorene-2,7-diyl	Br	Bpin	9,9-bis(n-hexyl)	Pd2(dba)3	P(tBu)3	4	P(tBu)3	2	4-CN-Ph	OTf	25	Ar-Pd(L)-X'	none	K3PO4	10	THF/H2O	277	17	0	8	0.25	13200	1.43	5	none	2700	40	0
Zhang et al 2015 (Macromolecules)	10.1021/ma502521u	Q.-S. Hu and K. Hong	2015	fluorene-2,7-diyl	Br	Bpin	9,9-bis(n-hexyl)	Pd2(dba)3	P(tBu)3	4	P(tBu)3	2	Ph	Cl	25	Ar-Pd(L)-X'	none	K3PO4	10	THF/H2O	277	17	0	8	0.25	29500	1.42	30	none	2700	89	0
Zhang et al 2015 (Macromolecules)	10.1021/ma502521u	Q.-S. Hu and K. Hong	2015	fluorene-2,7-diyl	Br	Bpin	9,9-bis(n-hexyl)	Pd2(dba)3	P(tBu)3	4	P(tBu)3	2	4-Ph(CO)-Ph	Cl	25	Ar-Pd(L)-X'	none	K3PO4	10	THF/H2O	277	17	0	8	0.25	11200	1.26	75	none	2700	34	0
Zhang et al 2015 (Macromolecules)	10.1021/ma502521u	Q.-S. Hu and K. Hong	2015	fluorene-2,7-diyl	Br	Bpin	9,9-bis(n-hexyl)	Pd2(dba)3	P(tBu)3	4	P(tBu)3	2	4-COOEt-Ph	Cl	25	Ar-Pd(L)-X'	none	K3PO4	10	THF/H2O	277	17	0	8	0.25	10300	1.25	70	none	2700	31	0
Zhang et al 2015 (Macromolecules)	10.1021/ma502521u	Q.-S. Hu and K. Hong	2015	fluorene-2,7-diyl	Br	Bpin	9,9-bis(n-hexyl)	Pd2(dba)3	P(tBu)3	4	P(tBu)3	2	4-Ph(CO)-Ph	Cl	16.6667	Ar-Pd(L)-X'	none	K3PO4	10	THF/H2O	277	17	0	8	0.25	14600	1.43	78	none	2700	44	0
Zhang et al 2015 (Macromolecules)	10.1021/ma502521u	Q.-S. Hu and K. Hong	2015	fluorene-2,7-diyl	Br	Bpin	9,9-bis(n-hexyl)	Pd2(dba)3	P(tBu)3	4	P(tBu)3	2	4-Ph(CO)-Ph	Cl	8.33333	Ar-Pd(L)-X'	none	K3PO4	10	THF/H2O	277	17	0	8	0.25	20900	1.47	80	none	2700	63	0
Zhang et al 2015 (Macromolecules)	10.1021/ma502521u	Q.-S. Hu and K. Hong	2015	fluorene-2,7-diyl	Br	Bpin	9,9-bis(n-hexyl)	Pd(P(tBu)3)2	none	0	P(tBu)3	2	Ph	I	3.3	Ar-Pd(L)-X'	none	K3PO4	10	THF/H2O	277	17	0	8	0.5	23500	1.6	55	none	2700	71	0
Zhang et al 2015 (Macromolecules)	10.1021/ma502521u	Q.-S. Hu and K. Hong	2015	fluorene-2,7-diyl	Br	Bpin	9,9-bis(n-hexyl)	Pd2(dba)3	P(tBu)3	4	P(tBu)3	2	4-COOEt-Ph	Cl	1.66667	Ar-Pd(L)-X'	none	K3PO4	10	THF/H2O	277	17	0	8	0.25	29900	1.77	73	none	2700	90	0
Zhang et al 2015 (Macromolecules)	10.1021/ma502521u	Q.-S. Hu and K. Hong	2015	fluorene-2,7-diyl	Br	Bpin	9,9-bis(n-hexyl)	Pd2(dba)3	P(tBu)3	4	P(tBu)3	2	4-Ph(CO)-Ph	Cl	1.66667	Ar-Pd(L)-X'	none	K3PO4	10	THF/H2O	277	17	0	8	0.25	26100	1.77	73	none	2700	78	0
Zhang et al 2015 (Macromolecules)	10.1021/ma502521u	Q.-S. Hu and K. Hong	2015	fluorene-2,7-diyl	Br	Bpin	9,9-bis(n-hexyl)	Pd2(dba)3	P(tBu)3	4	P(tBu)3	2	4-COOEt-Ph	OTf	1.66667	Ar-Pd(L)-X'	none	K3PO4	10	THF/H2O	277	17	0	8	0.25	43100	1.67	63	none	2700	130	0
Zhang et al 2015 (Macromolecules)	10.1021/ma502521u	Q.-S. Hu and K. Hong	2015	fluorene-2,7-diyl	Br	Bpin	9,9-bis(n-hexyl)	Pd2(dba)3	P(tBu)3	4	P(tBu)3	2	4-CN-Ph	I	1.66667	Ar-Pd(L)-X'	none	K3PO4	10	THF/H2O	277	17	0	8	0.5	13600	1.67	67	none	2700	41	0
Zhang et al 2015 (Macromolecules)	10.1021/ma502521u	Q.-S. Hu and K. Hong	2015	fluorene-2,7-diyl	Br	Bpin	9,9-bis(n-hexyl)	Pd2(dba)3	P(tBu)3	4	P(tBu)3	2	4-CH2CN-Ph	Br	1.66667	Ar-Pd(L)-X'	none	K3PO4	10	THF/H2O	277	17	0	8	0.5	18300	1.65	83	none	2700	55	0
Zhang et al 2015 (Macromolecules)	10.1021/ma502521u	Q.-S. Hu and K. Hong	2015	fluorene-2,7-diyl	Br	Bpin	9,9-bis(n-hexyl)	Pd2(dba)3	P(tBu)3	4	P(tBu)3	2	2-CH2OH-Ph	Br	1.66667	Ar-Pd(L)-X'	none	K3PO4	10	THF/H2O	277	17	0	8	0.5	27800	1.61	80	none	2700	84	0
Zhang et al 2015 (Macromolecules)	10.1021/ma502521u	Q.-S. Hu and K. Hong	2015	fluorene-2,7-diyl	Br	Bpin	9,9-bis(n-hexyl)	Pd2(dba)3	P(tBu)3	4	P(tBu)3	2	2-Cl-4-CF3-Ph	Br	1.66667	Ar-Pd(L)-X'	none	K3PO4	10	THF/H2O	277	17	0	8	0.5	23600	1.6	80	none	2700	71	0
Zhang et al 2015 (Macromolecules)	10.1021/ma502521u	Q.-S. Hu and K. Hong	2015	fluorene-2,7-diyl	Br	Bpin	9,9-bis(n-hexyl)	Pd2(dba)3	P(tBu)3	4	P(tBu)3	2	4-CH3-Ph	Cl	1.66667	Ar-Pd(L)-X'	none	K3PO4	10	THF/H2O	277	17	0	8	0.25	37400	1.55	20	none	2700	112	0
Zhang et al 2015 (Macromolecules)	10.1021/ma502521u	Q.-S. Hu and K. Hong	2015	fluorene-2,7-diyl	Br	Bpin	9,9-bis(n-hexyl)	Pd2(dba)3	P(tBu)3	4	P(tBu)3	2	4-F-Ph	Br	1.66667	Ar-Pd(L)-X'	none	K3PO4	10	THF/H2O	277	17	0	8	0.5	23400	1.54	80	none	2700	70	0
Zhang et al 2015 (Macromolecules)	10.1021/ma502521u	Q.-S. Hu and K. Hong	2015	fluorene-2,7-diyl	Br	Bpin	9,9-bis(n-hexyl)	Pd2(dba)3	P(tBu)3	4	P(tBu)3	2	4-OCH3-Ph	Br	1.66667	Ar-Pd(L)-X'	none	K3PO4	10	THF/H2O	277	17	0	8	0.5	29900	1.54	47	none	2700	90	0
Zhang et al 2015 (Macromolecules)	10.1021/ma502521u	Q.-S. Hu and K. Hong	2015	fluorene-2,7-diyl	Br	Bpin	9,9-bis(n-hexyl)	Pd2(dba)3	P(tBu)3	4	P(tBu)3	2	Ph	OTf	1.66667	Ar-Pd(L)-X'	none	K3PO4	10	THF/H2O	277	17	0	8	0.25	34400	1.49	50	none	2700	103	0
Zhang et al 2015 (Macromolecules)	10.1021/ma502521u	Q.-S. Hu and K. Hong	2015	fluorene-2,7-diyl	Br	Bpin	9,9-bis(n-hexyl)	Pd2(dba)3	P(tBu)3	4	P(tBu)3	2	2-CH3O-Ph	Br	1.66667	Ar-Pd(L)-X'	none	K3PO4	10	THF/H2O	277	17	0	8	0.5	19000	1.47	65	none	2700	57	0
Zhang et al 2015 (Macromolecules)	10.1021/ma502521u	Q.-S. Hu and K. Hong	2015	fluorene-2,7-diyl	Br	Bpin	9,9-bis(n-hexyl)	Pd2(dba)3	P(tBu)3	4	P(tBu)3	2	2-Cl-Ph	Br	1.66667	Ar-Pd(L)-X'	none	K3PO4	10	THF/H2O	277	17	0	8	0.5	17400	1.43	83	none	2700	52	0
Zhang et al 2015 (Macromolecules)	10.1021/ma502521u	Q.-S. Hu and K. Hong	2015	fluorene-2,7-diyl	Br	Bpin	9,9-bis(n-hexyl)	Pd2(dba)3	P(tBu)3	4	P(tBu)3	2	4-NO2-Ph	I	1.66667	Ar-Pd(L)-X'	none	K3PO4	10	THF/H2O	277	17	0	8	0.5	8300	1.43	67	none	2700	25	0
Zhang et al 2015 (Macromolecules)	10.1021/ma502521u	Q.-S. Hu and K. Hong	2015	fluorene-2,7-diyl	Br	Bpin	9,9-bis(n-hexyl)	Pd2(dba)3	P(tBu)3	4	P(tBu)3	2	4-CH2COOEt-Ph	Br	1.66667	Ar-Pd(L)-X'	none	K3PO4	10	THF/H2O	277	17	0	8	0.5	21800	1.42	80	none	2700	66	0
Zhang et al 2015 (Macromolecules)	10.1021/ma502521u	Q.-S. Hu and K. Hong	2015	fluorene-2,7-diyl	Br	Bpin	9,9-bis(n-hexyl)	Pd2(dba)3	P(tBu)3	4	P(tBu)3	2	Ph	Br	1.66667	Ar-Pd(L)-X'	none	K3PO4	10	THF/H2O	277	17	0	8	0.5	25900	1.42	87	none	2700	78	0
Zhang et al 2015 (Macromolecules)	10.1021/ma502521u	Q.-S. Hu and K. Hong	2015	fluorene-2,7-diyl	Br	Bpin	9,9-bis(n-hexyl)	Pd2(dba)3	P(tBu)3	4	P(tBu)3	2	4-Br-3-F-Ph	I	1.66667	Ar-Pd(L)-X'	none	K3PO4	10	THF/H2O	277	17	0	8	0.5	23300	1.4	80	none	2700	70	0
Zhang et al 2015 (Macromolecules)	10.1021/ma502521u	Q.-S. Hu and K. Hong	2015	fluorene-2,7-diyl	Br	Bpin	9,9-bis(n-hexyl)	Pd2(dba)3	P(tBu)3	4	P(tBu)3	2	4-OH-Ph	Br	1.66667	Ar-Pd(L)-X'	none	K3PO4	10	THF/H2O	277	17	0	8	0.5	17800	1.37	86	none	2700	54	0
Zhang et al 2015 (Macromolecules)	10.1021/ma502521u	Q.-S. Hu and K. Hong	2015	fluorene-2,7-diyl	Br	Bpin	9,9-bis(n-hexyl)	Pd2(dba)3	P(tBu)3	4	P(tBu)3	2	4-CF3-Ph	Br	1.66667	Ar-Pd(L)-X'	none	K3PO4	10	THF/H2O	277	17	0	8	0.5	18700	1.35	73	none	2700	56	0
Zhang et al 2015 (Macromolecules)	10.1021/ma502521u	Q.-S. Hu and K. Hong	2015	fluorene-2,7-diyl	Br	Bpin	9,9-bis(n-hexyl)	Pd2(dba)3	P(tBu)3	4	P(tBu)3	2	4-CH3-Ph	Br	1.66667	Ar-Pd(L)-X'	none	K3PO4	10	THF/H2O	277	17	0	8	0.5	14200	1.35	73	none	2700	43	0
Zhang et al 2015 (Macromolecules)	10.1021/ma502521u	Q.-S. Hu and K. Hong	2015	fluorene-2,7-diyl	Br	Bpin	9,9-bis(n-hexyl)	Pd2(dba)3	P(tBu)3	4	P(tBu)3	2	4-OCH3-Ph	I	1.66667	Ar-Pd(L)-X'	none	K3PO4	10	THF/H2O	277	17	0	8	0.5	9500	1.35	60	none	2700	29	0
Zhang et al 2015 (Macromolecules)	10.1021/ma502521u	Q.-S. Hu and K. Hong	2015	fluorene-2,7-diyl	Br	Bpin	9,9-bis(n-hexyl)	Pd2(dba)3	P(tBu)3	4	P(tBu)3	2	4-NO2-Ph	Br	1.66667	Ar-Pd(L)-X'	none	K3PO4	10	THF/H2O	277	17	0	8	0.5	12700	1.34	87	none	2700	38	0
Zhang et al 2015 (Macromolecules)	10.1021/ma502521u	Q.-S. Hu and K. Hong	2015	fluorene-2,7-diyl	Br	Bpin	9,9-bis(n-hexyl)	Pd2(dba)3	P(tBu)3	4	P(tBu)3	2	4-Ph(CO)-Ph	I	1.66667	Ar-Pd(L)-X'	none	K3PO4	10	THF/H2O	277	17	0	8	0.5	9400	1.33	70	none	2700	28	0
Zhang et al 2015 (Macromolecules)	10.1021/ma502521u	Q.-S. Hu and K. Hong	2015	fluorene-2,7-diyl	Br	Bpin	9,9-bis(n-hexyl)	Pd2(dba)3	P(tBu)3	4	P(tBu)3	2	4-CN-Ph	Br	1.66667	Ar-Pd(L)-X'	none	K3PO4	10	THF/H2O	277	17	0	8	0.5	10900	1.32	80	none	2700	33	0
Zhang et al 2015 (Macromolecules)	10.1021/ma502521u	Q.-S. Hu and K. Hong	2015	fluorene-2,7-diyl	Br	Bpin	9,9-bis(n-hexyl)	Pd2(dba)3	P(tBu)3	4	P(tBu)3	2	2-Br-Ph	I	1.66667	Ar-Pd(L)-X'	none	K3PO4	10	THF/H2O	277	17	0	8	0.5	12100	1.3	83	none	2700	36	0
Zhang et al 2015 (Macromolecules)	10.1021/ma502521u	Q.-S. Hu and K. Hong	2015	fluorene-2,7-diyl	Br	Bpin	9,9-bis(n-hexyl)	Pd2(dba)3	P(tBu)3	4	P(tBu)3	2	Ph	I	1.66667	Ar-Pd(L)-X'	none	K3PO4	10	THF/H2O	277	17	0	8	0.5	9700	1.29	70	none	2700	29	0
Zhang et al 2015 (Macromolecules)	10.1021/ma502521u	Q.-S. Hu and K. Hong	2015	fluorene-2,7-diyl	Br	Bpin	9,9-bis(n-hexyl)	Pd2(dba)3	P(tBu)3	4	P(tBu)3	2	4-Br-3-CH3-Ph	I	1.66667	Ar-Pd(L)-X'	none	K3PO4	10	THF/H2O	277	17	0	8	0.5	20000	1.27	83	none	2700	60	0
Zhang et al 2015 (Macromolecules)	10.1021/ma502521u	Q.-S. Hu and K. Hong	2015	fluorene-2,7-diyl	Br	Bpin	9,9-bis(n-hexyl)	Pd2(dba)3	P(tBu)3	4	P(tBu)3	2	4-COOEt-Ph	Br	1.66667	Ar-Pd(L)-X'	none	K3PO4	10	THF/H2O	277	17	0	8	0.5	16400	1.26	80	none	2700	49	0
Zhang et al 2015 (Macromolecules)	10.1021/ma502521u	Q.-S. Hu and K. Hong	2015	fluorene-2,7-diyl	Br	Bpin	9,9-bis(n-hexyl)	Pd2(dba)3	P(tBu)3	4	P(tBu)3	2	4-COOEt-Ph	I	1.66667	Ar-Pd(L)-X'	none	K3PO4	10	THF/H2O	277	17	0	8	0.5	7800	1.26	80	none	2700	23	0
Zhang et al 2015 (Macromolecules)	10.1021/ma502521u	Q.-S. Hu and K. Hong	2015	fluorene-2,7-diyl	Br	Bpin	9,9-bis(n-hexyl)	Pd2(dba)3	P(tBu)3	4	P(tBu)3	2	4-CH2Cl-Ph	Br	1.66667	Ar-Pd(L)-X'	none	K3PO4	10	THF/H2O	277	17	0	8	0.5	12800	1.25	83	none	2700	38	0
Zhang et al 2015 (Macromolecules)	10.1021/ma502521u	Q.-S. Hu and K. Hong	2015	fluorene-2,7-diyl	Br	Bpin	9,9-bis(n-hexyl)	Pd2(dba)3	P(tBu)3	4	P(tBu)3	2	4-Cl-Ph	I	1.66667	Ar-Pd(L)-X'	none	K3PO4	10	THF/H2O	277	17	0	8	0.5	9100	1.25	80	none	2700	27	0
Zhang et al 2015 (Macromolecules)	10.1021/ma502521u	Q.-S. Hu and K. Hong	2015	fluorene-2,7-diyl	Br	Bpin	9,9-bis(n-hexyl)	Pd2(dba)3	P(tBu)3	4	P(tBu)3	2	4-I-Ph	I	1.66667	Ar-Pd(L)-X'	none	K3PO4	10	THF/H2O	277	17	0	8	0.5	7700	1.25	70	none	2700	23	0
Zhang et al 2015 (Macromolecules)	10.1021/ma502521u	Q.-S. Hu and K. Hong	2015	fluorene-2,7-diyl	Br	Bpin	9,9-bis(n-hexyl)	Pd2(dba)3	P(tBu)3	4	P(tBu)3	2	4-CH2OCH3-Ph	Br	1.66667	Ar-Pd(L)-X'	none	K3PO4	10	THF/H2O	277	17	0	8	0.5	15000	1.24	83	none	2700	45	0
Zhang et al 2015 (Macromolecules)	10.1021/ma502521u	Q.-S. Hu and K. Hong	2015	fluorene-2,7-diyl	Br	Bpin	9,9-bis(n-hexyl)	Pd2(dba)3	P(tBu)3	4	P(tBu)3	2	3-Br-Ph	I	1.66667	Ar-Pd(L)-X'	none	K3PO4	10	THF/H2O	277	17	0	8	0.5	10400	1.23	90	none	2700	31	0
Zhang et al 2015 (Macromolecules)	10.1021/ma502521u	Q.-S. Hu and K. Hong	2015	fluorene-2,7-diyl	Br	Bpin	9,9-bis(n-octyl)	Pd2(dba)3	P(tBu)3	4	P(tBu)3	2	4-CH2OH-Ph	Br	1.66667	Ar-Pd(L)-X'	none	K3PO4	10	THF/H2O	277	17	0	8	0.5	11000	1.23	87	none	3100	28	0
Zhang et al 2015 (Macromolecules)	10.1021/ma502521u	Q.-S. Hu and K. Hong	2015	fluorene-2,7-diyl	Br	Bpin	9,9-bis(n-hexyl)	Pd2(dba)3	P(tBu)3	4	P(tBu)3	2	3,5-CH2OH2-Ph	Br	1.66667	Ar-Pd(L)-X'	none	K3PO4	10	THF/H2O	277	17	0	8	0.5	10200	1.22	60	none	2700	31	0
Zhang et al 2015 (Macromolecules)	10.1021/ma502521u	Q.-S. Hu and K. Hong	2015	fluorene-2,7-diyl	Br	Bpin	9,9-bis(n-hexyl)	Pd2(dba)3	P(tBu)3	4	P(tBu)3	2	4-CH2OH-Ph	I	1.66667	Ar-Pd(L)-X'	none	K3PO4	10	THF/H2O	277	17	0	8	0.5	6600	1.22	80	none	2700	20	0
Zhang et al 2015 (Macromolecules)	10.1021/ma502521u	Q.-S. Hu and K. Hong	2015	fluorene-2,7-diyl	Br	Bpin	9,9-bis(n-octyl)	Pd2(dba)3	P(tBu)3	4	P(tBu)3	2	4-Ph(CO)-Ph	Br	1.66667	Ar-Pd(L)-X'	none	K3PO4	10	THF/H2O	277	17	0	8	0.5	9200	1.22	80	none	3100	24	0
Zhang et al 2015 (Macromolecules)	10.1021/ma502521u	Q.-S. Hu and K. Hong	2015	fluorene-2,7-diyl	Br	Bpin	9,9-bis(n-hexyl)	Pd2(dba)3	P(tBu)3	4	P(tBu)3	2	4-F-Ph	I	1.66667	Ar-Pd(L)-X'	none	K3PO4	10	THF/H2O	277	17	0	8	0.5	11200	1.21	77	none	2700	34	0
Zhang et al 2015 (Macromolecules)	10.1021/ma502521u	Q.-S. Hu and K. Hong	2015	fluorene-2,7-diyl	Br	Bpin	9,9-bis(n-hexyl)	Pd2(dba)3	P(tBu)3	3	P(tBu)3	1.5	4-Br-Ph	I	1.66667	Ar-Pd(L)-X'	none	K3PO4	10	THF/H2O	277	17	0	8	0.5	10400	1.2	83	none	2700	31	0
Zhang et al 2015 (Macromolecules)	10.1021/ma502521u	Q.-S. Hu and K. Hong	2015	fluorene-2,7-diyl	Br	Bpin	9,9-bis(n-hexyl)	Pd2(dba)3	P(tBu)3	4	P(tBu)3	2	4-Cl-Ph	Br	1.66667	Ar-Pd(L)-X'	none	K3PO4	10	THF/H2O	277	17	0	8	0.5	12200	1.2	80	none	2700	37	0
Zhang et al 2015 (Macromolecules)	10.1021/ma502521u	Q.-S. Hu and K. Hong	2015	fluorene-2,7-diyl	Br	Bpin	9,9-bis(n-hexyl)	Pd2(dba)3	P(tBu)3	5	P(tBu)3	2.5	4-Br-Ph	I	1.66667	Ar-Pd(L)-X'	none	K3PO4	10	THF/H2O	277	17	0	8	0.5	10300	1.17	70	none	2700	31	0
Zhang et al 2015 (Macromolecules)	10.1021/ma502521u	Q.-S. Hu and K. Hong	2015	fluorene-2,7-diyl	Br	Bpin	9,9-bis(n-hexyl)	Pd2(dba)3	P(tBu)3	4	P(tBu)3	2	4-CH2OH-Ph	Br	1.66667	Ar-Pd(L)-X'	none	K3PO4	10	THF/H2O	277	17	0	8	0.42	8500	1.16	80	none	2700	26	0
Zhang et al 2015 (Macromolecules)	10.1021/ma502521u	Q.-S. Hu and K. Hong	2015	fluorene-2,7-diyl	Br	Bpin	9,9-bis(n-hexyl)	Pd2(dba)3	P(tBu)3	4	P(tBu)3	2	4-CH2OH-Ph	Br	1.66667	Ar-Pd(L)-X'	none	K3PO4	10	THF/H2O	277	17	0	8	0.5	8500	1.16	80	none	2700	26	0
Zhang et al 2015 (Macromolecules)	10.1021/ma502521u	Q.-S. Hu and K. Hong	2015	fluorene-2,7-diyl	Br	Bpin	9,9-bis(n-hexyl)	Pd2(dba)3	P(tBu)3	4	P(tBu)3	2	4-Ph(CO)-Ph	Br	1.66667	Ar-Pd(L)-X'	none	K3PO4	10	THF/H2O	277	17	0	8	0.5	8300	1.16	87	none	2700	25	0
Zhang et al 2015 (Macromolecules)	10.1021/ma502521u	Q.-S. Hu and K. Hong	2015	fluorene-2,7-diyl	Br	Bpin	9,9-bis(n-hexyl)	Pd2(dba)3	P(tBu)3	4	P(tBu)3	2	4-Ph(CO)-Ph	Br	1.66667	Ar-Pd(L)-X'	none	K3PO4	10	THF/H2O	277	17	0	8	0.5	8300	1.16	75	none	2700	25	0
Zhang et al 2015 (Macromolecules)	10.1021/ma502521u	Q.-S. Hu and K. Hong	2015	fluorene-2,7-diyl	I	Bpin	9,9-bis(n-hexyl)	Pd2(dba)3	P(tBu)3	4	P(tBu)3	2	4-Ph(CO)-Ph	Br	1.66667	Ar-Pd(L)-X'	none	K3PO4	10	THF/H2O	277	17	0	8	0.5	6500	1.16	74	none	2700	20	0
Zhang et al 2015 (Macromolecules)	10.1021/ma502521u	Q.-S. Hu and K. Hong	2015	fluorene-2,7-diyl	Br	Bpin	9,9-bis(n-hexyl)	Pd2(dba)3	P(tBu)3	4	P(tBu)3	2	4-Br-Ph	I	1.66667	Ar-Pd(L)-X'	none	K3PO4	10	THF/H2O	277	17	0	8	0.5	9500	1.14	80	none	2700	29	0
Zhang et al 2015 (Macromolecules)	10.1021/ma502521u	Q.-S. Hu and K. Hong	2015	fluorene-2,7-diyl	Br	Bpin	9,9-bis(n-hexyl)	Pd2(dba)3	P(tBu)3	4	P(tBu)3	2	4-Br-Ph	I	1.66667	Ar-Pd(L)-X'	none	K3PO4	10	THF/H2O	277	17	-10	8	0.5	11100	1.2	70	none	2700	33	0
Zhang et al 2015 (Macromolecules)	10.1021/ma502521u	Q.-S. Hu and K. Hong	2015	fluorene-2,7-diyl	Br	Bpin	9,9-bis(n-hexyl)	Pd2(dba)3	P(tBu)3	4	P(tBu)3	2	4-Br-Ph	I	1.66667	Ar-Pd(L)-X'	none	K2CO3	10	THF/H2O	277	17	20	8	0.5	2500	1.78	18	none	2700	8	0
Zhang et al 2015 (Macromolecules)	10.1021/ma502521u	Q.-S. Hu and K. Hong	2015	fluorene-2,7-diyl	Br	Bpin	9,9-bis(n-hexyl)	Pd2(dba)3	P(tBu)3	4	P(tBu)3	2	4-Br-Ph	I	1.66667	Ar-Pd(L)-X'	none	Na2CO3	10	THF/H2O	277	17	20	8	0.5	5300	1.3	90	none	2700	16	0
Zhang et al 2015 (Macromolecules)	10.1021/ma502521u	Q.-S. Hu and K. Hong	2015	fluorene-2,7-diyl	Br	Bpin	9,9-bis(n-hexyl)	Pd2(dba)3	P(tBu)3	4	P(tBu)3	2	4-Br-Ph	I	1.66667	Ar-Pd(L)-X'	none	K2HPO4	10	THF/H2O	277	17	20	8	0.5	4700	1.24	99	none	2700	14	0
Zhang et al 2015 (Macromolecules)	10.1021/ma502521u	Q.-S. Hu and K. Hong	2015	fluorene-2,7-diyl	Br	Bpin	9,9-bis(n-hexyl)	Pd2(dba)3	P(tBu)3	4	P(tBu)3	2	4-Br-Ph	I	1.66667	Ar-Pd(L)-X'	none	K3PO4	10	THF/H2O	277	17	20	8	0.5	9100	1.17	87	none	2700	27	0
Zhang et al 2015 (Macromolecules)	10.1021/ma502521u	Q.-S. Hu and K. Hong	2015	fluorene-2,7-diyl	Br	Bpin	9,9-bis(n-hexyl)	Ph-Pd(P(tBu)3)-Br	none	0	P(tBu)3	1	Ph	Br	1	Ar-Pd(L)-X'	none	K3PO4	10	THF/H2O	277	17	0	8	0.5	12300	1.29	86	none	2700	37	0
Zhang et al 2015 (Macromolecules)	10.1021/ma502521u	Q.-S. Hu and K. Hong	2015	fluorene-2,7-diyl	Br	Bpin	9,9-bis(n-hexyl)	Ph-Pd(P(tBu)3)-Br	dba	1.5	P(tBu)3	2.5	Ph	Br	1	Ar-Pd(L)-X'	none	K3PO4	10	THF/H2O	277	17	0	8	0.5	10900	1.24	80	none	2700	33	0
Zhang et al 2015 (Macromolecules)	10.1021/ma502521u	Q.-S. Hu and K. Hong	2015	fluorene-2,7-diyl	Br	Bpin	9,9-bis(n-hexyl)	Ph-Pd(P(tBu)3)-Br	P(tBu)3	1	P(tBu)3	2	Ph	Br	1	Ar-Pd(L)-X'	none	K3PO4	10	THF/H2O	277	17	0	8	0.5	12000	1.19	83	none	2700	36	0
Zhang et al 2015 (Macromolecules)	10.1021/ma502521u	Q.-S. Hu and K. Hong	2015	fluorene-2,7-diyl	Br	Bpin	9,9-bis(n-hexyl)	Ph-Pd(P(tBu)3)-Br	1 dba/ 1.5 P(tBu)3	2.5	P(tBu)3	3.5	Ph	Br	1	Ar-Pd(L)-X'	none	K3PO4	10	THF/H2O	277	17	0	8	0.5	13500	1.19	83	none	2700	41	0
Zhang et al 2015 (Macromolecules)	10.1021/ma502521u	Q.-S. Hu and K. Hong	2015	fluorene-2,7-diyl	Br	Bpin	9,9-bis(methyldiethyleneglycol)	Pd2(dba)3	P(tBu)3	4	P(tBu)3	2	4-Br-Ph	I	0.833333	Ar-Pd(L)-X'	none	K3PO4	10	THF/H2O	277	17	0	8	0.5	7400	1.23	80	none	2900	20	0
Zhang et al 2015 (Macromolecules)	10.1021/ma502521u	Q.-S. Hu and K. Hong	2015	fluorene-2,7-diyl	I	Bpin	9,9-bis(n-hexyl)	Pd2(dba)3	P(tBu)3	4	P(tBu)3	2	4-Br-Ph	I	0.833333	Ar-Pd(L)-X'	none	K3PO4	10	THF/H2O	277	17	0	8	0.5	6400	1.21	80	none	2700	19	0
Zhang et al 2015 (Macromolecules)	10.1021/ma502521u	Q.-S. Hu and K. Hong	2015	fluorene-2,7-diyl	Br	Bpin	9,9-bis(n-octyl)	Pd2(dba)3	P(tBu)3	4	P(tBu)3	2	4-Br-Ph	I	0.833333	Ar-Pd(L)-X'	none	K3PO4	10	THF/H2O	277	17	0	8	0.5	14600	1.19	80	none	3100	38	0
Zhang et al 2015 (Macromolecules)	10.1021/ma502521u	Q.-S. Hu and K. Hong	2015	fluorene-2,7-diyl	Br	Bpin	9,9-bis(n-hexyl)	Pd2(dba)3	P(tBu)3	4	P(tBu)3	2	4-Br-Ph	I	0.833333	Ar-Pd(L)-X'	none	K3PO4	10	THF/H2O	277	17	0	8	0.5	9500	1.14	80	none	2700	29	0
Zhang et al 2015 (Macromolecules)	10.1021/ma502521u	Q.-S. Hu and K. Hong	2015	fluorene-2,7-diyl	Br	Bpin	9,9-bis(n-hexyl)	Pd2(dba)3	P(tBu)3	4	P(tBu)3	2	4-CH2OH-Ph	Br	1.66667	Ar-Pd(L)-X'	none	K3PO4	10	THF/H2O	277	17	0	6	0.5	6300	1.15	87	none	2000	19	0
Zhang et al 2016 (ACS Macro Lett)	10.1021/acsmacrolett.6b00230	Q.-S. Hu	2016	fluorene-2,7-diyl	Br	Bpin	9,9-bis(n-hexyl)	P(tBu)3 Pd G2	none	0	P(tBu)3	1	4-COOEt-Ph	Br	1.7	Ar-Pd(L)-X'	none	K2CO3	10	THF/H2O	277	17	0	33	0.67	33400	1.23	70	4-(OCH3)PhB(OH)2	11000	100	1
Zhang et al 2016 (ACS Macro Lett)	10.1021/acsmacrolett.6b00230	Q.-S. Hu	2016	fluorene-2,7-diyl	Br	Bpin	9,9-bis(n-hexyl)	P(tBu)3 Pd G2	none	0	P(tBu)3	1	4-Br-Ph	I	1.7	Ar-Pd(L)-X'	none	K3PO4	10	THF/H2O	277	17	0	25	0.5	21000	1.24	73	none	8300	63	0
Zhang et al 2016 (ACS Macro Lett)	10.1021/acsmacrolett.6b00230	Q.-S. Hu	2016	fluorene-2,7-diyl	Br	Bpin	9,9-bis(n-hexyl)	P(tBu)3 Pd G2	none	0	P(tBu)3	1	4-Br-Ph	I	1.7	Ar-Pd(L)-X'	none	K3PO4	10	THF/H2O	277	17	0	17	0.5	14800	1.17	83	none	5700	45	0
Zhang et al 2016 (ACS Macro Lett)	10.1021/acsmacrolett.6b00230	Q.-S. Hu	2016	fluorene-2,7-diyl	Br	Bpin	9,9-bis(n-hexyl)	P(tBu)3 Pd G2	none	0	P(tBu)3	1	4-COOEt-Ph	Br	1.7	Ar-Pd(L)-X'	none	K2CO3	10	THF/H2O	277	17	0	17	0.67	17300	1.13	75	4-(OCH3)PhB(OH)2	5700	52	1
Zhang et al 2016 (ACS Macro Lett)	10.1021/acsmacrolett.6b00230	Q.-S. Hu	2016	fluorene-2,7-diyl	Br	Bpin	9,9-bis(n-hexyl)	P(tBu)3 Pd G2	none	0	P(tBu)3	1	4-CH3-Ph	Br	1.7	Ar-Pd(L)-X'	none	10initK2CO3/10polK2HPO4	20	THF/H2O	554	17	0	8	0.67	5300	1.45	60	none	2700	16	0
Zhang et al 2016 (ACS Macro Lett)	10.1021/acsmacrolett.6b00230	Q.-S. Hu	2016	fluorene-2,7-diyl	Br	Bpin	9,9-bis(n-hexyl)	P(tBu)3 Pd G2	none	0	P(tBu)3	1	4-F-Ph	I	1.7	Ar-Pd(L)-X'	none	K3PO4	10	THF/H2O	277	17	0	8	0.5	7000	1.28	80	none	2700	21	0
Zhang et al 2016 (ACS Macro Lett)	10.1021/acsmacrolett.6b00230	Q.-S. Hu	2016	fluorene-2,7-diyl	Br	Bpin	9,9-bis(n-hexyl)	P(tBu)3 Pd G2	none	0	P(tBu)3	1	4-CH3-Ph	Br	1.7	Ar-Pd(L)-X'	none	10initK3PO4/10polK3PO4	20	THF/H2O	554	17	0	8	0.33	17700	1.28	83	none	2700	53	0
Zhang et al 2016 (ACS Macro Lett)	10.1021/acsmacrolett.6b00230	Q.-S. Hu	2016	fluorene-2,7-diyl	Br	Bpin	9,9-bis(n-hexyl)	P(tBu)3 Pd G2	none	0	P(tBu)3	1	4-Cl-Ph	I	1.7	Ar-Pd(L)-X'	none	K3PO4	10	THF/H2O	277	17	0	8	0.5	6600	1.27	83	none	2700	20	0
Zhang et al 2016 (ACS Macro Lett)	10.1021/acsmacrolett.6b00230	Q.-S. Hu	2016	fluorene-2,7-diyl	Br	Bpin	9,9-bis(n-hexyl)	P(tBu)3 Pd G2	none	0	P(tBu)3	1	4-COOEt-Ph	I	1.7	Ar-Pd(L)-X'	none	K3PO4	10	THF/H2O	277	17	0	8	0.5	6600	1.27	80	none	2700	20	0
Zhang et al 2016 (ACS Macro Lett)	10.1021/acsmacrolett.6b00230	Q.-S. Hu	2016	fluorene-2,7-diyl	Br	Bpin	9,9-bis(n-hexyl)	P(tBu)3 Pd G2	none	0	P(tBu)3	1	4-(CH2OH)-Ph	I	1.7	Ar-Pd(L)-X'	none	K3PO4	10	THF/H2O	277	17	0	8	0.5	5300	1.26	73	none	2700	16	0
Zhang et al 2016 (ACS Macro Lett)	10.1021/acsmacrolett.6b00230	Q.-S. Hu	2016	fluorene-2,7-diyl	Br	Bpin	9,9-bis(n-hexyl)	P(tBu)3 Pd G2	none	0	P(tBu)3	1	4-CH3-Ph	Br	1.7	Ar-Pd(L)-X'	none	10initK3PO4/10polK3PO4	20	THF/H2O	554	17	0	8	0.5	12100	1.26	83	none	2700	36	0
Zhang et al 2016 (ACS Macro Lett)	10.1021/acsmacrolett.6b00230	Q.-S. Hu	2016	fluorene-2,7-diyl	Br	Bpin	9,9-bis(n-hexyl)	P(tBu)3 Pd G2	none	0	P(tBu)3	1	4-CH3-Ph	I	1.7	Ar-Pd(L)-X'	none	K3PO4	10	THF/H2O	277	17	0	8	0.5	7100	1.25	75	none	2700	21	0
Zhang et al 2016 (ACS Macro Lett)	10.1021/acsmacrolett.6b00230	Q.-S. Hu	2016	fluorene-2,7-diyl	Br	Bpin	9,9-bis(n-hexyl)	P(tBu)3 Pd G2	none	0	P(tBu)3	1	4-CH3-Ph	Br	1.7	Ar-Pd(L)-X'	none	10initK2CO3/10polCs2CO3	20	THF/H2O	554	17	0	8	0.67	6900	1.25	80	none	2700	21	0
Zhang et al 2016 (ACS Macro Lett)	10.1021/acsmacrolett.6b00230	Q.-S. Hu	2016	fluorene-2,7-diyl	Br	Bpin	9,9-bis(n-hexyl)	P(tBu)3 Pd G2	none	0	P(tBu)3	1	4-CH3-Ph	Br	1.7	Ar-Pd(L)-X'	none	10initK2CO3/10polNa2CO3	20	THF/H2O	554	17	0	8	0.67	8400	1.24	77	none	2700	25	0
Zhang et al 2016 (ACS Macro Lett)	10.1021/acsmacrolett.6b00230	Q.-S. Hu	2016	fluorene-2,7-diyl	Br	Bpin	9,9-bis(n-hexyl)	P(tBu)3 Pd G2	none	0	P(tBu)3	1	Ph	I	1.7	Ar-Pd(L)-X'	none	K3PO4	10	THF/H2O	277	17	0	8	0.5	5800	1.23	73	none	2700	17	0
Zhang et al 2016 (ACS Macro Lett)	10.1021/acsmacrolett.6b00230	Q.-S. Hu	2016	fluorene-2,7-diyl	Br	Bpin	9,9-bis(n-hexyl)	P(tBu)3 Pd G2	none	0	P(tBu)3	1	4-CH3-Ph	Br	1.7	Ar-Pd(L)-X'	none	10initK3PO4/10polK3PO4	20	THF/H2O	554	17	0	8	0.83	11800	1.21	80	none	2700	35	0
Zhang et al 2016 (ACS Macro Lett)	10.1021/acsmacrolett.6b00230	Q.-S. Hu	2016	fluorene-2,7-diyl	Br	Bpin	9,9-bis(n-hexyl)	P(tBu)3 Pd G2	none	0	P(tBu)3	1	4-CH3-Ph	Br	1.7	Ar-Pd(L)-X'	none	10initK3PO4/10polK3PO4	20	THF/H2O	554	17	0	8	1	10600	1.21	83	none	2700	32	0
Zhang et al 2016 (ACS Macro Lett)	10.1021/acsmacrolett.6b00230	Q.-S. Hu	2016	fluorene-2,7-diyl	Br	Bpin	9,9-bis(n-hexyl)	P(tBu)3 Pd G2	none	0	P(tBu)3	1	4-OTs-Ph	I	1.7	Ar-Pd(L)-X'	none	K3PO4	10	THF/H2O	277	17	0	8	0.5	8000	1.19	83	none	2700	24	0
Zhang et al 2016 (ACS Macro Lett)	10.1021/acsmacrolett.6b00230	Q.-S. Hu	2016	fluorene-2,7-diyl	Br	Bpin	9,9-bis(n-octyl)	P(tBu)3 Pd G2	none	0	P(tBu)3	1	4-COOEt-Ph	Br	1.7	Ar-Pd(L)-X'	none	K2CO3	10	THF/H2O	277	17	0	8	0.67	9200	1.19	78	4-(OCH3)PhB(OH)2	3100	24	1
Zhang et al 2016 (ACS Macro Lett)	10.1021/acsmacrolett.6b00230	Q.-S. Hu	2016	fluorene-2,7-diyl	Br	Bpin	9,9-bis(n-hexyl)	P(tBu)3 Pd G2	none	0	P(tBu)3	1	4-NO2-Ph	Br	1.7	Ar-Pd(L)-X'	none	K2CO3	10	THF/H2O	277	17	0	8	0.67	6600	1.19	77	4-(OCH3)PhB(OH)2	2700	20	1
Zhang et al 2016 (ACS Macro Lett)	10.1021/acsmacrolett.6b00230	Q.-S. Hu	2016	fluorene-2,7-diyl	Br	Bpin	9,9-bis(n-hexyl)	P(tBu)3 Pd G2	none	0	P(tBu)3	1	4-CH3-Ph	Br	1.7	Ar-Pd(L)-X'	none	1initK3PO4/10polK3PO4	11	THF/H2O	304.7	17	0	8	0.67	11400	1.19	80	none	2700	34	0
Zhang et al 2016 (ACS Macro Lett)	10.1021/acsmacrolett.6b00230	Q.-S. Hu	2016	fluorene-2,7-diyl	Br	Bpin	9,9-bis(n-hexyl)	P(tBu)3 Pd G2	none	0	P(tBu)3	1	4-CH3-Ph	Br	1.7	Ar-Pd(L)-X'	none	10initK3PO4/10polK3PO4	20	THF/H2O	554	17	0	8	0.67	11300	1.19	83	none	2700	34	0
Zhang et al 2016 (ACS Macro Lett)	10.1021/acsmacrolett.6b00230	Q.-S. Hu	2016	fluorene-2,7-diyl	Br	Bpin	9,9-bis(n-hexyl)	P(tBu)3 Pd G2	none	0	P(tBu)3	1	4-CH3-Ph	Br	1.7	Ar-Pd(L)-X'	none	10initK2CO3/10pol K3PO4	20	THF/H2O	554	17	0	8	0.67	11900	1.19	80	none	2700	36	0
Zhang et al 2016 (ACS Macro Lett)	10.1021/acsmacrolett.6b00230	Q.-S. Hu	2016	fluorene-2,7-diyl	Br	Bpin	9,9-bis(n-hexyl)	P(tBu)3 Pd G2	none	0	P(tBu)3	1	4-((CH3)2-N)-Ph	Br	1.7	Ar-Pd(L)-X'	none	K2CO3	10	THF/H2O	277	17	0	8	0.67	7500	1.17	70	4-(OCH3)PhB(OH)2	2700	23	1
Zhang et al 2016 (ACS Macro Lett)	10.1021/acsmacrolett.6b00230	Q.-S. Hu	2016	fluorene-2,7-diyl	Br	Bpin	9,9-bis(n-hexyl)	P(tBu)3 Pd G2	none	0	P(tBu)3	1	4-CH3-Ph	Br	1.7	Ar-Pd(L)-X'	none	2initK3PO4/10polK3PO4	12	THF/H2O	332.4	17	0	8	0.67	11200	1.17	83	none	2700	34	0
Zhang et al 2016 (ACS Macro Lett)	10.1021/acsmacrolett.6b00230	Q.-S. Hu	2016	fluorene-2,7-diyl	Br	Bpin	9,9-bis(n-hexyl)	P(tBu)3 Pd G2	none	0	P(tBu)3	1	4-CH3-Ph	Br	1.7	Ar-Pd(L)-X'	none	6initK3PO4/10polK3PO4	16	THF/H2O	443.2	17	0	8	0.67	11100	1.17	83	none	2700	33	0
Zhang et al 2016 (ACS Macro Lett)	10.1021/acsmacrolett.6b00230	Q.-S. Hu	2016	fluorene-2,7-diyl	Br	Bpin	9,9-bis(n-hexyl)	P(tBu)3 Pd G2	none	0	P(tBu)3	1	4-CH3-Ph	Br	1.7	Ar-Pd(L)-X'	none	10initK2HPO4/10polK2CO3	20	THF/H2O	554	17	0	8	0.67	6300	1.17	60	none	2700	19	0
Zhang et al 2016 (ACS Macro Lett)	10.1021/acsmacrolett.6b00230	Q.-S. Hu	2016	fluorene-2,7-diyl	Br	Bpin	9,9-bis(n-hexyl)	P(tBu)3 Pd G2	none	0	P(tBu)3	1	4-Br-Ph	I	1.7	Ar-Pd(L)-X'	none	K3PO4	10	THF/H2O	277	17	0	8	0.5	8500	1.16	87	none	2700	26	0
Zhang et al 2016 (ACS Macro Lett)	10.1021/acsmacrolett.6b00230	Q.-S. Hu	2016	fluorene-2,7-diyl	Br	Bpin	9,9-bis(n-hexyl)	P(tBu)3 Pd G2	none	0	P(tBu)3	1	4-CH3-Ph	I	1.7	Ar-Pd(L)-X'	none	K3PO4	10	THF/H2O	277	17	0	8	0.5	6000	1.16	80	none	2700	18	0
Zhang et al 2016 (ACS Macro Lett)	10.1021/acsmacrolett.6b00230	Q.-S. Hu	2016	fluorene-2,7-diyl	Br	Bpin	9,9-bis(n-hexyl)	P(tBu)3 Pd G2	none	0	P(tBu)3	1	4-Br-Ph	I	1.7	Ar-Pd(L)-X'	none	K3PO4	10	THF/H2O	277	17	0	8	0.5	7100	1.16	87	none	2700	21	0
Zhang et al 2016 (ACS Macro Lett)	10.1021/acsmacrolett.6b00230	Q.-S. Hu	2016	fluorene-2,7-diyl	Br	Bpin	9,9-bis(n-hexyl)	P(tBu)3 Pd G2	none	0	P(tBu)3	1	4-CH3-Ph	Br	1.7	Ar-Pd(L)-X'	none	10initNa2O3/10polK2CO3	20	THF/H2O	554	17	0	8	0.67	7700	1.16	65	none	2700	23	0
Zhang et al 2016 (ACS Macro Lett)	10.1021/acsmacrolett.6b00230	Q.-S. Hu	2016	fluorene-2,7-diyl	Br	Bpin	9,9-bis(n-hexyl)	P(tBu)3 Pd G2	none	0	P(tBu)3	1	4-CH3-Ph	Br	1.7	Ar-Pd(L)-X'	none	10initCs2O3/10polK2CO3	20	THF/H2O	554	17	0	8	0.67	9300	1.16	70	none	2700	28	0
Zhang et al 2016 (ACS Macro Lett)	10.1021/acsmacrolett.6b00230	Q.-S. Hu	2016	fluorene-2,7-diyl	Br	Bpin	9,9-bis(n-hexyl)	P(tBu)3 Pd G2	none	0	P(tBu)3	1	2,4-(CH3)2-Ph	Br	1.7	Ar-Pd(L)-X'	none	K2CO3	10	THF/H2O	277	17	0	8	0.67	9100	1.15	73	4-(OCH3)PhB(OH)2	2700	27	1
Zhang et al 2016 (ACS Macro Lett)	10.1021/acsmacrolett.6b00230	Q.-S. Hu	2016	fluorene-2,7-diyl	Br	Bpin	9,9-bis(n-hexyl)	P(tBu)3 Pd G2	none	0	P(tBu)3	1	4-CH2CN-Ph	Br	1.7	Ar-Pd(L)-X'	none	K2CO3	10	THF/H2O	277	17	0	8	0.67	7100	1.15	83	4-(OCH3)PhB(OH)2	2700	21	1
Zhang et al 2016 (ACS Macro Lett)	10.1021/acsmacrolett.6b00230	Q.-S. Hu	2016	fluorene-2,7-diyl	Br	Bpin	9,9-bis(n-hexyl)	P(tBu)3 Pd G2	none	0	P(tBu)3	1	4-Ph(CO)-Ph	Br	1.7	Ar-Pd(L)-X'	none	K2CO3	10	THF/H2O	277	17	0	8	0.67	8900	1.15	83	4-(OCH3)PhB(OH)2	2700	27	1
Zhang et al 2016 (ACS Macro Lett)	10.1021/acsmacrolett.6b00230	Q.-S. Hu	2016	fluorene-2,7-diyl	Br	Bpin	9,9-bis(n-hexyl)	P(tBu)3 Pd G2	none	0	P(tBu)3	1	2-CH3-Ph	Br	1.7	Ar-Pd(L)-X'	none	K2CO3	10	THF/H2O	277	17	0	8	0.67	7800	1.14	80	4-(OCH3)PhB(OH)2	2700	23	1
Zhang et al 2016 (ACS Macro Lett)	10.1021/acsmacrolett.6b00230	Q.-S. Hu	2016	fluorene-2,7-diyl	Br	Bpin	9,9-bis(n-hexyl)	P(tBu)3 Pd G2	none	0	P(tBu)3	1	3-CH3-Ph	Br	1.7	Ar-Pd(L)-X'	none	K2CO3	10	THF/H2O	277	17	0	8	0.67	8500	1.14	80	4-(OCH3)PhB(OH)2	2700	26	1
Zhang et al 2016 (ACS Macro Lett)	10.1021/acsmacrolett.6b00230	Q.-S. Hu	2016	fluorene-2,7-diyl	Br	Bpin	9,9-bis(n-hexyl)	P(tBu)3 Pd G2	none	0	P(tBu)3	1	4-CH3-Ph	Br	1.7	Ar-Pd(L)-X'	none	K2CO3	10	THF/H2O	277	17	0	8	0.67	7800	1.14	80	4-(OCH3)PhB(OH)2	2700	23	1
Zhang et al 2016 (ACS Macro Lett)	10.1021/acsmacrolett.6b00230	Q.-S. Hu	2016	fluorene-2,7-diyl	Br	Bpin	9,9-bis(n-hexyl)	P(tBu)3 Pd G2	none	0	P(tBu)3	1	4-COOEt-Ph	Br	1.7	Ar-Pd(L)-X'	none	K2CO3	10	THF/H2O	277	17	0	8	0.67	6400	1.14	80	4-(CN)PhB(OH)2	2700	19	1
Zhang et al 2016 (ACS Macro Lett)	10.1021/acsmacrolett.6b00230	Q.-S. Hu	2016	fluorene-2,7-diyl	Br	Bpin	9,9-bis(n-hexyl)	P(tBu)3 Pd G2	none	0	P(tBu)3	1	Ph	Br	1.7	Ar-Pd(L)-X'	none	K2CO3	10	THF/H2O	277	17	0	8	0.67	9000	1.14	87	4-(OCH3)PhB(OH)2	2700	27	1
Zhang et al 2016 (ACS Macro Lett)	10.1021/acsmacrolett.6b00230	Q.-S. Hu	2016	fluorene-2,7-diyl	Br	Bpin	9,9-bis(n-hexyl)	P(tBu)3 Pd G2	none	0	P(tBu)3	1	4-CH3-Ph	Br	1.7	Ar-Pd(L)-X'	none	10initK2CO3/10polK2CO3	20	THF/H2O	554	17	0	8	0.67	7800	1.14	87	none	2700	23	0
Zhang et al 2016 (ACS Macro Lett)	10.1021/acsmacrolett.6b00230	Q.-S. Hu	2016	fluorene-2,7-diyl	Br	Bpin	9,9-bis(n-hexyl)	P(tBu)3 Pd G2	none	0	P(tBu)3	1	4-CF3-Ph	Br	1.7	Ar-Pd(L)-X'	none	K2CO3	10	THF/H2O	277	17	0	8	0.67	7300	1.13	80	4-(OCH3)PhB(OH)2	2700	22	1
Zhang et al 2016 (ACS Macro Lett)	10.1021/acsmacrolett.6b00230	Q.-S. Hu	2016	fluorene-2,7-diyl	Br	Bpin	9,9-bis(n-hexyl)	P(tBu)3 Pd G2	none	0	P(tBu)3	1	4-Cl-Ph	Br	1.7	Ar-Pd(L)-X'	none	K2CO3	10	THF/H2O	277	17	0	8	0.67	7300	1.13	80	4-(OCH3)PhB(OH)2	2700	22	1
Zhang et al 2016 (ACS Macro Lett)	10.1021/acsmacrolett.6b00230	Q.-S. Hu	2016	fluorene-2,7-diyl	Br	Bpin	9,9-bis(n-hexyl)	P(tBu)3 Pd G2	none	0	P(tBu)3	1	4-CN-Ph	Br	1.7	Ar-Pd(L)-X'	none	K2CO3	10	THF/H2O	277	17	0	8	0.67	6800	1.13	77	4-(OCH3)PhB(OH)2	2700	20	1
Zhang et al 2016 (ACS Macro Lett)	10.1021/acsmacrolett.6b00230	Q.-S. Hu	2016	fluorene-2,7-diyl	Br	Bpin	9,9-bis(n-hexyl)	P(tBu)3 Pd G2	none	0	P(tBu)3	1	4-COOEt-Ph	Br	1.7	Ar-Pd(L)-X'	none	K2CO3	10	THF/H2O	277	17	0	8	0.67	7700	1.13	83	4-(CH3)PhB(OH)2	2700	23	1
Zhang et al 2016 (ACS Macro Lett)	10.1021/acsmacrolett.6b00230	Q.-S. Hu	2016	fluorene-2,7-diyl	I	Bpin	9,9-bis(n-hexyl)	P(tBu)3 Pd G2	none	0	P(tBu)3	1	4-COOEt-Ph	Br	1.7	Ar-Pd(L)-X'	none	K2CO3	10	THF/H2O	277	17	0	8	0.67	8700	1.13	70	4-(OCH3)PhB(OH)2	2700	26	1
Zhang et al 2016 (ACS Macro Lett)	10.1021/acsmacrolett.6b00230	Q.-S. Hu	2016	fluorene-2,7-diyl	Br	Bpin	9,9-bis(n-hexyl)	P(tBu)3 Pd G2	none	0	P(tBu)3	1	4-F-Ph	Br	1.7	Ar-Pd(L)-X'	none	K2CO3	10	THF/H2O	277	17	0	8	0.67	6200	1.13	75	4-(OCH3)PhB(OH)2	2700	19	1
Zhang et al 2016 (ACS Macro Lett)	10.1021/acsmacrolett.6b00230	Q.-S. Hu	2016	fluorene-2,7-diyl	Br	Bpin	9,9-bis(n-hexyl)	P(tBu)3 Pd G2	none	0	P(tBu)3	1	4-OCH3-Ph	Br	1.7	Ar-Pd(L)-X'	none	K2CO3	10	THF/H2O	277	17	0	8	0.67	8800	1.13	83	4-(OCH3)PhB(OH)2	2700	26	1
Zhang et al 2016 (ACS Macro Lett)	10.1021/acsmacrolett.6b00230	Q.-S. Hu	2016	fluorene-2,7-diyl	Br	Bpin	9,9-bis(n-hexyl)	P(tBu)3 Pd G2	none	0	P(tBu)3	1	4-OTs-Ph	Br	1.7	Ar-Pd(L)-X'	none	K2CO3	10	THF/H2O	277	17	0	8	0.67	9000	1.13	87	4-(OCH3)PhB(OH)2	2700	27	1
Zhang et al 2016 (ACS Macro Lett)	10.1021/acsmacrolett.6b00230	Q.-S. Hu	2016	fluorene-2,7-diyl	Br	Bpin	9,9-bis(n-octyl)	P(tBu)3 Pd G2	none	0	P(tBu)3	1	4-Br-Ph	I	1.7	Ar-Pd(L)-X'	none	K3PO4	10	THF/H2O	277	17	0	8	0.5	7600	1.12	87	none	3100	20	0
Zhang et al 2016 (ACS Macro Lett)	10.1021/acsmacrolett.6b00230	Q.-S. Hu	2016	fluorene-2,7-diyl	Br	Bpin	9,9-bis(n-hexyl)	P(tBu)3 Pd G2	none	0	P(tBu)3	1	4-CH2COOEt-Ph	Br	1.7	Ar-Pd(L)-X'	none	K2CO3	10	THF/H2O	277	17	0	8	0.67	9300	1.12	80	4-(OCH3)PhB(OH)2	2700	28	1
Zhang et al 2016 (ACS Macro Lett)	10.1021/acsmacrolett.6b00230	Q.-S. Hu	2016	fluorene-2,7-diyl	Br	Bpin	9,9-bis(n-hexyl)	P(tBu)3 Pd G2	none	0	P(tBu)3	1	4-COOEt-Ph	Br	1.7	Ar-Pd(L)-X'	none	K2CO3	10	THF/H2O	277	17	0	8	0.67	8000	1.12	83	4-(OCH3)PhB(OH)2	2700	24	1
Zhang et al 2016 (J OrgMet Chem)	10.1016/j.jorganchem.2016.10.029	H. Zhan and Y. Cheng	2016	fluorene-2,7-diyl	Br	BO2(CH2)3	9,9-bis(n-octyl)	[4-tBuPh-Pd(P(oTol)3)-Br]2	none	0	P(oTol)3	1	4-tBu-Ph	Br	1	Ar-Pd(L)-X'	none	KF	4	THF/H2O	33.2963	66.6667	75	20	12	n.a.	n.a.	n.a.	none	7800	n.a.	0
Zhang et al 2016 (J OrgMet Chem)	10.1016/j.jorganchem.2016.10.029	H. Zhan and Y. Cheng	2016	fluorene-2,7-diyl	Br	BO2(CH2)3	9,9-bis(n-octyl)	4-NO2Ph-Pd(PPh3)2-Br	none	0	PPh3	2	4-NO2-Ph	Br	1	Ar-Pd(L)-X'	none	KF	4	THF/H2O	33.2963	66.6667	75	20	5	n.a.	n.a.	n.a.	none	7800	n.a.	0
Zhang et al 2016 (J OrgMet Chem)	10.1016/j.jorganchem.2016.10.029	H. Zhan and Y. Cheng	2016	fluorene-2,7-diyl	Br	BO2(CH2)3	9,9-bis(n-octyl)	4-EtPh-Pd(PPh3)2-Br	none	0	PPh3	2	4-(C2H5)-Ph	Br	1	Ar-Pd(L)-X'	none	K2CO3	4	toluene/H2O	33.2963	66.6667	65	20	6	n.a.	n.a.	n.a.	none	7800	n.a	0
Zhang et al 2016 (J OrgMet Chem)	10.1016/j.jorganchem.2016.10.029	H. Zhan and Y. Cheng	2016	fluorene-2,7-diyl	Br	BO2(CH2)3	9,9-bis(n-octyl)	4-NO2Ph-Pd(PPh3)2-Br	none	0	PPh3	2	4-NO2-Ph	Br	1	Ar-Pd(L)-X'	none	K2CO3	4	toluene/H2O	33.2963	66.6667	65	20	6	n.a.	n.a.	n.a.	none	7800	n.a	0
Zhang et al 2016 (J OrgMet Chem)	10.1016/j.jorganchem.2016.10.029	H. Zhan and Y. Cheng	2016	fluorene-2,7-diyl	Br	BO2(CH2)3	9,9-bis(n-octyl)	Ph-Pd(PPh3)2-Br	none	0	PPh3	2	Ph	Br	1	Ar-Pd(L)-X'	none	K2CO3	4	toluene/H2O	33.2963	66.6667	65	20	6	n.a.	n.a.	n.a.	none	7800	n.a	0
Zhang et al 2016 (J OrgMet Chem)	10.1016/j.jorganchem.2016.10.029	H. Zhan and Y. Cheng	2016	fluorene-2,7-diyl	Br	BO2(CH2)3	9,9-bis(n-octyl)	[4-H(CO)Ph-Pd(P(oTol)3)-Br]2	none	0	P(oTol)3	1	4-((CO)H)-Ph	Br	1	Ar-Pd(L)-X'	none	KF	4	THF/H2O	33.2963	66.6667	20	20	12	7400	1.6	81-88	none	7800	19	0
Zhang et al 2016 (J OrgMet Chem)	10.1016/j.jorganchem.2016.10.029	H. Zhan and Y. Cheng	2016	fluorene-2,7-diyl	Br	BO2(CH2)3	9,9-bis(n-octyl)	[4-MeOPh-Pd(P(oTol)3)-Br]2	none	0	P(oTol)3	1	4-CH3-Ph	Br	1	Ar-Pd(L)-X'	none	KF	4	THF/H2O	33.2963	66.6667	20	20	12	7400	1.6	81-88	none	7800	19	0
Zhang et al 2016 (J OrgMet Chem)	10.1016/j.jorganchem.2016.10.029	H. Zhan and Y. Cheng	2016	fluorene-2,7-diyl	Br	BO2(CH2)3	9,9-bis(n-octyl)	[4-O2NPh-Pd(P(oTol)3)-Br]2	none	0	P(oTol)3	1	4-NO2-Ph	Br	1	Ar-Pd(L)-X'	none	KF	4	THF/H2O	33.2963	66.6667	20	20	12	7400	1.6	81-88	none	7800	19	0
Zhang et al 2016 (J OrgMet Chem)	10.1016/j.jorganchem.2016.10.029	H. Zhan and Y. Cheng	2016	fluorene-2,7-diyl	Br	BO2(CH2)3	9,9-bis(n-octyl)	[4-tBuPh-Pd(P(oTol)3)-Br]2	none	0	P(oTol)3	1	4-tBu-Ph	Br	1	Ar-Pd(L)-X'	none	KF	4	THF/H2O	33.2963	66.6667	20	20	12	7400	1.6	81-88	none	7800	19	0
Zhang et al 2016 (J OrgMet Chem)	10.1016/j.jorganchem.2016.10.029	H. Zhan and Y. Cheng	2016	fluorene-2,7-diyl	Br	BO2(CH2)3	9,9-bis(n-octyl)	[4-Tol-Pd(P(oTol)3)-Br]2	none	0	P(oTol)3	1	4-CH3-Ph	Br	1	Ar-Pd(L)-X'	none	KF	4	THF/H2O	33.2963	66.6667	20	20	12	7400	1.6	81-88	none	7800	19	0
Zhang et al 2016 (J OrgMet Chem)	10.1016/j.jorganchem.2016.10.029	H. Zhan and Y. Cheng	2016	fluorene-2,7-diyl	Br	BO2(CH2)3	9,9-bis(n-octyl)	4-NO2Ph-Pd(PPh3)2-Br	none	0	PPh3	2	4-NO2-Ph	Br	1	Ar-Pd(L)-X'	none	KF	4	THF/H2O	33.2963	66.6667	20	20	12	n.a.	n.a.	n.a.	none	7800	n.a.	0
Zhang et al 2020	10.1002/marc.201900521	A. Kiriy and B. Voit	2020	fluorene-2,7-diyl	Br	Bpin	9,9-bis(2-ethylhexyl)	Pd(MeCN)2Cl2	P(tBu)3	1	P(tBu)3	1	none	none	0	X-M2-Pd(L)-X	none	Na2CO3	n.a.	THF/H2O	88.7902	34.4828	20	500	24	76400	2	47	none	194300	197	0
Zhang et al 2020	10.1002/marc.201900521	A. Kiriy and B. Voit	2020	fluorene-2,7-diyl	Br	Bpin	9,9-bis(2-ethylhexyl)	Pd(MeCN)2Cl2	P(tBu)3	1	P(tBu)3	1	none	none	0	X-M2-Pd(L)-X	none	Na2CO3	n.a.	THF/H2O	88.7902	34.4828	70	100	10	19100	1.8	71	none	38900	49	0
Zhang et al 2020	10.1002/marc.201900521	A. Kiriy and B. Voit	2020	fluorene-2,7-diyl	Br	Bpin	9,9-bis(2-ethylhexyl)	Pd(PPh3)4	none	0	PPh3	4	none	none	0	(RO)2B-M-Pd(L)-X	none	Et4NOH	n.a.	THF/H2O	88.7902	34.4828	70	100	10	4900	1.9	85	none	38900	13	0
Zhang et al 2020	10.1002/marc.201900521	A. Kiriy and B. Voit	2020	fluorene-2,7-diyl	Br	Bpin	9,9-bis(2-ethylhexyl)	Pd(MeCN)2Cl2	P(tBu)3	1	P(tBu)3	1	none	none	0	X-M2-Pd(L)-X	none	Na2CO3	n.a.	THF/H2O	88.7902	34.4828	20	100	5	42300	1.4	79	none	38900	109	0
Zhang et al 2020	10.1002/marc.201900521	A. Kiriy and B. Voit	2020	fluorene-2,7-diyl	Br	Bpin	9,9-bis(2-ethylhexyl)	Pd(MeCN)2Cl2	P(tBu)3	1	P(tBu)3	1	none	none	0	X-M2-Pd(L)-X	none	Et4NOH	n.a.	THF/H2O	88.7902	34.4828	20	100	1	34800	1.2	95	none	38900	90	0
Zhang et al 2020	10.1002/marc.201900521	A. Kiriy and B. Voit	2020	fluorene-2,7-diyl	Br	Bpin	9,9-bis(2-ethylhexyl)	Pd(MeCN)2Cl2	P(tBu)3	1	P(tBu)3	1	none	none	0	X-M2-Pd(L)-X	none	Et4NOH	n.a.	THF/H2O	88.7902	34.4828	70	100	1	23500	1.7	85	none	38900	60	0
Zhang et al 2020	10.1002/marc.201900521	A. Kiriy and B. Voit	2020	fluorene-2,7-diyl	Br	Bpin	9,9-bis(2-ethylhexyl)	Pd(MeCN)2Cl2	P(tBu)3	1	P(tBu)3	1	none	none	0	X-M2-Pd(L)-X	none	Na2CO3	n.a.	toluene/H2O/aliquat336	88.7902	34.4828	110	100	24	none	none	0	none	38900	none	0
Zhang et al 2020	10.1002/marc.201900521	A. Kiriy and B. Voit	2020	fluorene-2,7-diyl	Br	Bpin	9,9-bis(2-ethylhexyl)	Pd(MeCN)2Cl2	P(tBu)3	1	P(tBu)3	1	none	none	0	X-M2-Pd(L)-X	none	Na2CO3	n.a.	THF/H2O	88.7902	34.4828	20	20	4	9200	1.3	95	none	7800	24	0
Zhou et al 2018	10.1016/j.eurpolymj.2018.04.004	M. Zhou	2018	fluorene-2,7-diyl	Br	Bpin	9,9-bis(n-hexyl)	Pd2(dba)3	P(tBu)3	4	P(tBu)3	2	4-(CH2OH)-Ph	Br	0.833333	Ar-Pd(L)-X'	none	K3PO4	10	THF/H2O	277.469	16.9837	0	8	0.5	5400	1.15	n.a.	PhB(OH)2	2700	16	1
